# Supplementary material for: Bioremediation and Recovery of Lead and Cadmium by Spores of Bacillus subtilis C1
Source: Microbiologyopen. 2025 Nov 21;14(6):e70170. doi: 10.1002/mbo3.70170 (PMC12635944; doi:10.1002/mbo3.70170)
Supplement: Supplementary file 1 — Table S1: General features of C1 genome. Table S2: Genes and putative products present only in strain C1. Table S3: Genes coding for receptors involved in germination found in C1 and percentage of identity with proteins encoded by the reference strain B. subtilis 168. [file MBO3-14-e70170-s001.xlsx]

## Sheet: Table S1
Table S1. General features of C1 genome
	C1
Size (bp)	4,175,628
Number of contigs	72
Average GC percentage	43.7
Number of predicted ORFs	4189
Number of predicted rRNA genes	16
Number of predicted tRNA genes	75

## Sheet: Table S2
Table S2. Genes and putative products present only in strain C1.
Gene	ORF product	Protein sequence
C1_0059	acetyltransferase	MLQELTKEKYSSLKTMFDDKYCPTFVYSILDQTIPGAVYADDQTFPKSFFIGTESGIYFIAGDQGNRDFHDFIAGYYEEQVKSSKRFTLFSSSDTWDSVLKPLLKDDLNQMRRAAFSYQPKSFKKTLQLPKGLVLKRIDEDIISHSTAFNSAYYEEYWDSVSQFASKGFGFAVLHGNHVVSECTSIFLGHNRAEVDIYTLEEYRGLGLAYCVANRFIAFCIENGIVPSWDCDICNNSSIALAAKLGFKTVTEYTIYYSG*
C1_0072	TetR Family regulator	MSKVDRRITKSQEAIKIALIGLMTEKSFDHITIKEISERANVNRGTIYLHYLDKFDLLEKIMEEHINNMGDFCESAAEMDWIESTVHCMEYLESNYLFFSTMLASEGARYFRSQFLKFNIEEFRKDVDVTKGKNYGQSEDVIVEFIANAYVGVVEWWLKNEMPYPPRVMAEKVGDLLERIL
C1_0073	Phosphocarrier Hpr	MIKRQFTIIKETGFARPATLLVSIAHRFTSDIFLEYQGKTVNLKQAPKAIMDIMDLGIKPGTEIHIYAHGADEAKAIQKMKEHLLKNDYIQ*
C1_0074	hypothetical protein	MKDLERKYPELKKLETYNYKFLALGMICPIAPTDVVCFLSAAVGIKYTTYILTVIVTNIPLLIFSSFIVINFSESLMGTVLVVASFVLVSIVSIKMWNTLKHKRST
C1_0087	hypothetical protein	MKMNSITDTITNAIFSPLKSWAEHSPGNWNILIGSGFVLLVVGLILTFVFTKKMGKTDERTNQIALKGSLCTLCALIFCDLLFPKEYMWQVFFLFKYSIAFFASAIYLAVRYKKDFL
C1_0088	helix-turn-helix transcriptional regulator	MKKDFGDSISNKVYEYRVLARLSQQELAKKVGVSKQTIFVMEKGNYVPTLLLAFRIAEFFNVDVNEIFTYEKGNDQK
C1_0089	glyoxalase/bleomycin resistance protein/dioxygenase	MKPRITVITLGVDNLENSLRFYRDGLGLPTQGIVVQNLNMV
C1_0091	ABC transporter ATP-binding protein	MRPKNPLFFLLCKIKLPLLLILFAISISSIGSISGLFIPLFTGKVVDKFSENTFDWRFIVIFLCMFLINAILSGIGLYLLSKIGEKMIMAIRFMLWEHIIKLKTSFFDNNESGSIMSRITDDTNVINTFVSQKLPNIIPSIITILGSVIILLRMDWQMTLITLIIVPIFLAIIIPLGGMVRKISKKAQSEVASFSGLLGRVLTEIRLVKISNTENQELKNAYNNLFEIYKLGLKESKIISIIQPLTSLILLLTIGIILGFGGIRVSTGVISAGTLVAMIFYVIQLSGPLTNFSTLLTDYQRAIGASQRLSEILLEHKEELESNKNALDIDFSNQNLKFSEVSFKYDDKPILNEITFDIPSRKVTAFVGPSGSGKSTIFNLIARLYELPPSNGSISLEGI…
C1_0092	class III lanthionine synthetase LanKC	MDLRYFKYFISTNNSFYTKPDTPNRESALYISNIPNNYKTIRENHWIHVINKEHKLPMQGWKIHISTTIDSAEKTLEIVSNVLFDYKISFKYVKSLWELSIKNSKYSNRSAAGKFITIFPPNEQVFLNLLEILSSLLDTLPRGPYILTDKRWYESNVYFRYGAFLSMYYYENNKKVFAIQSPSGDLVEDSRSPHYSIPKFITEPAPIREMDNKLENEIAEPTPLDDIEVIHAIHYSNGGGVYLALDKLDKKVILKEGRPNIGLDSLGIDAFTRIKNEAMILKKLEGTRYPVKIYDFFKAWEHNFILEEYIEGTSLRTWLATKYPFYTNETNKEYLKTVLKILNQLIDALTEIHNQGIGIGDLQPSNIIITSDENIRLIDFETASFIDDSVPSGLKTFGF…
C1_0093	hypothetical protein	MSRGKQISNILKLQSLESGPVYTAGATGTVEGQSLISPASIAFCLTPLPVSTMSAAFCNN
C1_0099	serine/threonine protein kinase	MDLRYVEFLSPGNLFYELVTPNKIVNNYRIPNLNSEEWKQNTDINWSYCINTKKKMPKQGWKIHITTDIDEAQKTLDIVLPYLIENEISFKFVPNERQLLFKNSKNGDRASSGKFITIYPYDNKTFLTLLSDLDNLTKALKKGPYILNDKRWKYSNVFFRYGAFVSMYVNKDGQNVPAIQRPDGTLIPDVRAPYYEVPDFVEEPVEIQIMTKKVDAELDKEDTSKFDSYNVISALHFSNGGGVYKVEKNGKTFVMKEGRLGSGLDRLKLDGFKRIYKEAETIKQLSEKPYIVDFYDYFEIWENNYLIEEHVSGISLMEYVSQNFPFSYKEDKDIYMERMMHVIDQLIDALKDLHRSKIALGDLQPNNVLVLEDYSIKLIDLETAVTPESKYTPALMTPG…
C1_0100	hypothetical protein	MDNICKLSFQLGKSKVNSLGSASIIIYKDEFFVATAAHCLYDVGSNEIAKNISIEVENCGMKESYDVLNIVIPEKWISTHRLTYDYAFGWIKLPESMRNVAFIPNFDLSGMIEEHNKAVTLAGYPISFFKSQKKYSKGDLDLTLFKEEQLIGMRSKLKHGISGGPWFFESDNEKFQIGVTSARIKSFKNKVWASIWTKDTERILNKLLTSEMQEKIILA
C1_0550	hypothetical protein	MRYSYQFKKDPFGITRIILPEKLTIFSDVFEDISTKEEADEYIGYVKKVLTGDYEDFEITLNATSIIIKKNMTIAEHHYRVDEPFESIIETDEFLELILIWKEAIE
C1_0552	hypothetical protein	MKKLLVGVVFALALSFSSLFSLQSANAAEKVDKNSDLIIDKATFYEVTKQKNLRTLSSEKIPTVKEVNKALNSMHVSKDHPYQEIDLGNGFTVEMGVSTDMGLEKITTQATQNKTASGYYAVKFTGIKLYDIRVSDNYSYEYGKKITKWESPPSASASGFAGWNGKITSKKIANIDKTAKDAIANSDYTFVKYGGNRHGHMELRFTATGNWYTHHVSIK
C1_0553	hypothetical protein	MVKIILAFVYLFGFVVLSNWAFDGIFSESYFSPIGFLWSILFTFFTGVYTGLPLIYKKFTQSSRLTLKSKKPIYFTIGTAVILFGLYFLKNEIAPYFMLCGYFLTLASGIALTILLQPKTNNCKTV
C1_0640	terminase phage protein	MAYEEKTDWLPDDPINEDDVNRWEKGIKDAHTDLAAHKNDMNNPHNTTKAQIGLGNVDNVQQAAKKDFDKHEQDQVRHVTEEEREKWNKGQLSKITKDDGQPMFNITSDFHTELLNYPTLTYFSYTGTPLNSPGGSGRGFWTCSDSKLNGHVIVVTNDNKTFRKTLLNGIWSNWVELETTEGAQTKVNAHADISDIHVTQAEKDKWNNSQLFKITADNGQGKLYLSETDDFHKIVPQNTGLVHFASAPNTLNGPGTSVRGIWTINATGNYGQIIAFDNTNKTYRKTISGGAWSDWVELETTAGAEEKVSNHAKDSAIHITSVERSKWNGAQLTKITSDIGGVSIAANEGEDILQKIIDQGRGMGTFYAHGKAVNAPSPFSIRGVFHLTSQSTEGKGMFG…
C1_0647	Acyltransferase family protein	MQKDIKLNNVKGVLIFLVVFAHLLGVSKSGLENMVEFIYSFHMPAFIFLNGYFSKRPSIKKVINLILLYVIFQTFYCVYRYYAGNFSVIQFTYGRPHTHLWYIVSLCSWYALAIILKKINGRNVIKPTLLILLLVASFFSRFYADEIIEFIKIYYSNMHTQTLSILRTFVFLPFFLAGFYCSSDLMSKIYSSLDKFKFKLFSTLAVSALIFIILDFHHDKFDQLFFGFLGYQKFHIENHSYTAIVFFHYSLAVLGIFLLLNAVGAGKNKLTQWGEHSLAIFLFHMIFVFPLFTHNSWLNEQNPDTRLVLCFTMALGVTSILGSRAFNRIVKYIIHPMKYLENMYAKLFNETDKNDEYKKRHIV
C1_0655	hypothetical protein	MPIILYTAGFKPFLQIVIGDAFSQNKKALRRRRKANESQFIGSVSISLQFQLFDAQDTAEERSFGQAHQDFHLP
C1_101	hypothetical protein	MSDKILSLQKLSTKKSDSPDKKSVLSIFICEGGQGSSVSLYACTSIGGF
C1_102	hypothetical protein	MKKVLSLQKLYDTDIPKSNKIQSNVSIGCLGRSNISLFIC*
C1_1045	sigma factor	MKEERLITKARKGNARAFEKLMLAHQETLYKTAYLYLRNKEDALDAVQETAYKAFISIEKLKEPKYFLTWLTRILINSIFAMNKKKGELVPFEKHHDTGIDQGNIEEYIDLRNALDTLDEHVQLTIQLYYFQDYSISMIAEQTGMAEGTIKTHLHRARKALKQELEKEDQNKWTNTK
C1_1046	hypothetical protein	MDKHQMKQIFDDIEVPKKALKKAIHQAVVRAENESNTRRRFKWVRTITNGMAIAAVVCILYLSSGLFLPSVNKAMGSIPIVGQIYKEFQDKVGLSLFKSNLVTALNEKAESRGITVSVNSSYYDAGQLVYNFTVDNLQSDEKELSYNVSKASFNNNFSINYDSLMLKKLNNKQYAGQLRLYTKGTEIKNGDTVPFVMTHINEIQGNWRFKLPITKKNASYLESSKVVSVLNNHYQFSNIQVENGKLGSVLQFTIDYQGVAKHDTVEINEVKDDLGNTYEMTASNIQLGDRKKVNERTVRSKGQTQLESPINPKAKKLTLIADIKSEAEGSEIIPLNAEMPFHVSETNHQNIGIEINNINQKGKKVLVHYHFTGIDTSSVDENKLVNIGETIGLGDIKKM…
C1_1066	hypothetical protein	MIKLFHLSVLMLVISRIAVLKHVGHRTEAQDSRTRFHGPHKDVKEMHSAPRFFRKLCTGG
C1_1085	hypothetical protein	MMNPLDSSLFLNSYSVPYNGFENNNLVLSMLYSKDTVILHYLVLKQKNKEKFMICGFDFISGSIIPVEITNIGSVLRNLRDFLNSEYNTMNIVIESIDEIVEHFENGKIKKEIDTYKSLSILTSTQRNIISGSCEVYSNGKLIRPHKTLLISSRRGLVYGKFEFESNQNVIQGLKNIHLSEDWVIRYWINDNSIESAGTIYEVKKGIDGITIFLSSFIHELSKKKMDFFSFQGSDPNSPLQAILRSSGMLKEQINIEGFGVKFVPYLVLLPIENLMLNNFEFGLGGVTFLTKDQAFDMYKGFEEKYNHNLLGQFDTFAQTIVESDNVYDAYLLGRQKVQDAIDMIILLSKNERVFNLYNLGNELNEWNRLRLYQNPKCSSLYYVENLVGVENILGDSKN…
C1_1086	hypothetical protein	MIDINTLLAAYHFGNKISKSPFGRTLFLRFNDIKIKLSPEAWSLYHDAIKTCLFQHYYSFGLAYKKIEAICSKKEGYLQKSFTELQDCSEVHLLIEEGDQLGRDLENSLFQMFARLPSKNISGTFNSFDLYRAWMNVFYQLQSTKLLTYLHQHKSNIENKQGNVQKFMESKEVYPFSRQNRILIRKLDIKGTHKEIMYSLEFFDGLRNSILQVIFETHFNRSFTLNKNEIVEYKEKKRNKVRVFSTKVFGTDVFKYKGNFVLLYENNKLQEVGLIKRRVGRNLEMGDKSISTIEGLLYPKNDYNLFVPELTN
C1_1087	hypothetical protein	MKFKLTLCAVIALIGVSFISSSLGNEVNVASRNMTSKAANDSTNSLADKAIFDKEMTIAENGTLD
C1_1090	hypothetical protein	MERQNFVSLWIGSINDDESLSKYVELDYNEDEGDFLPSQFLIDFDIDIDELDEDFIEKVAHEKNCNNLSELIGGCSYDSVILPRFENIVGTAIPEHINAAVLLYNFEYDGREKEINDKNYSFKFIGAVPYV
C1_1092	hypothetical protein	MGKDFLVIKIKDIQKGDTLTNRACGNWDMKLSRAKECKRAIVVRSGVILNVYKIVDAWESEEPAKITKTNNRVRFQLAECRDYSYLIGSTLKTKTQNPVSSLSLETLMELVK
C1_1093	DNA Binding protein	MYLYKVNNQNQLEDIREKPFKKEKEIQDLFETNLQQMLGLSFVKSEFRISNFRIDTLAFDAETKSFVIIEYKNTKNFSVVDQGYAYLAAMLNHKADFILEYNENHDRPLKRDDVDWSQSKVIFISPVFTVYQKQSIHFKDLPIELWEIKRYENDLIQLNQMKADGVSESIKTISQQSETIQEVSKEIKVFSEEDHLADKPFDIIELYQQLKEFIFNLDDHISIKPTKLYIAFTSNKRNFTDILLLKSGLKLWVNMKKGELHDPEKRMRDVSKTGHWGNGDYEIFIKDDENIEYIMGLIKQSYEKNK
C1_1096	hypothetical protein	MGGSYLSDLCSMYQKDKFFTGFVPEELLTYACELFPLSKKETVTALLNCSMGSKAKSFVMFTSKGLYWKRFGEQEGCVTWEAFTDIQSIKSTDDYEIWFDGVEVFDVGFSSYPADLLAELLRIIQQFLSENGLDLLTEPRIDHVSVSASELREISILFQNSHDKMFGLTNGLLVGNEISEKREVRLRKRLHIPKNQEMISFWSTFPVKQTDGITLTDKGIYFSDPFLRLFYPWHVFKETPVMLKDQELIVGKKNVIQLLENLMPAKDVFAFLEQIKRRISAVTSW
C1_1100	spore coat protein	MTDTRHMYGGPGFGHYQGFGIGHPGYGMQSTGYPGYGMYGGHPGYGMQGYPDHGIHGGVGGYPGYGTYGGSGGYPSGGYGGSPGTVSYPNMHHENDGHHHYYHHHHDGKDNLHHHHHHVGKDNHHHHHDGHYGHHHHHMGHWGKDGYK
C1_1135	hypothetical protein	MDQELLSVASEIEKAFKSLIKSGRPDITDDENNSLIESLYVDLFDNDYILKQVLDDNHTLLKGRRGTGKSTIFLRAEQELQKSKKMFAIYINLQTCYEEVKSANSDEENLALTKYLTYKNFLTEILKSIQKRFSSKFSSDKEFEDLFKAIEEGKYIDKDFQRSIDVTSIQSQEHKNDIGGKLSLKDVTINAAHNSVDKNESTVSTKVTELRIFSIHEILKRIKEIAHKRGISKIYLFLDDFSELNLDSQKVVIDSLIAPIISSYNETYKVKLAAYPSRIYTGNIDSTKLPSYALDFYDAFEQSSNTYVDVEVLAIDYIKRTLTRRLEIYTENQINLEEIFDLDRAPLEEYLKTLFNCSASIPRSLGFILNYAYLSSINKGNRITIENINTASIKYYEEN…
C1_1201	ATPase	MFLKKVTLLRDKILDFDRFPFTIPAISQLNDILFTSQVTFFVGENGSGKSTLLEAIADKCEFNTAGGSRNNVYELRESDSHLGDYIRLSWLPKVTNGFFLRAESFYHLSLHLDEMELDAPQPYRSYGGRPLHNQSHGESFMSLFRHRFKEKAIYLLDEPEAALSPARQLAFLRVIHDLVKGGNVQMIIATHSPILLGYPNANILSFDGGRIHHIEYENTEHVQLTRYFLGQREKILAELFRD
C1_1202	hypothetical protein	MAVLSKVIISALIIGFVTEISKRHPTYGGIIAALPLVSLLSLFWMQIQGEKTAQLSQFASGVLTGIPATVCLLAILAFLLKIHVPFWFALCVGILGWAMFLWMQKIFLNILFN
C1_1203	HTH-type transcriptional regulator Hpr	MMEMDLISKLNQQWTDIYYLLHYQHKDNISHQAIRIMQHIEKQGEATIGALAEYLSVSHNTASEHTKRLIQKGFIAKRRSQQDERKVLVFLTQEGRSVLEQHTQLDKEKLKEIIERMSTPEKELLEQAFELLSREAKQWQF
C1_1348	hypothetical protein	MNQKTYIEMSRTSQYINKMREYSVLIDGAEMGTIKDGGRLRIDLPPGEHVIQVKIAWCTSPTLRFALAEGEVLKFRCGSPLQGWKLLLALFSVLARPENYLFIEQEEEKKALW
C1_1353	hypothetical protein	MLKQVKPYLIIACHDEIQVQLLNAPIYGESSSKEIV
C1_1359	peptidase C14, caspase catalytic subunit p20	DETLSEWVQANITLFSTIHDFTLFYNEKFRNIRDSANRKLVMQSTVLRYYEDLKVLKELEQK
C1_1360	nucleotide pyrophosphohydrolase	MSEIKDLINTINEFRDARNWRQYHNPKDLAISISIEAAELLEDFQWKSSEEALKANEENIREEIADVLIYSLMLCSDLKMDVKEIIEEKVVKNGRKYPVQG
C1_1361	AbiBL11 protein	MSELVFEKRDFNTEQILALKASRLDNNPIVYILYNEKKKPTAYIGQTVQAARRLKNHLRDKKRISLTRTIFIGHERFHQSASYNIETNLINYFIAENHYQLQNVSQTRSREMHHYYQKEFYNEHLFEEIWNQLRKENVVSDTLENLRNKDIYKLSPYKELSPQQVEIKNEILDFCKAHIEKPGNHVISIEGDAGTGKSVLLSSLFNTIQDLSKDENSHLKNKNNYLLVNHGEMLKTYKSIANSLPNLKKKNLMKPTSFINQMSKTGETADIVLVDEAHLLLTKEDRYNNFHYRNQLEEIIKRSSITIVIFDPKQVLKIKSYWNERLLEEITNQYHAKTVKLTEQMRMNANPDTLKWINHFVSKQLLPLPQENNDTFQLKIFEDHADFKAAIEKKNNEVG…
C1_1362	DNA helicase	MGKINVNSVLRAWHLVEALSPSGVNGIGDELSRSHFLDGQQRKKTEQVLFSERPWERHQLKDSEKNFIQFRYYLGCFEQHKLVSYLRDLFQNNEEMINRDQKMLFSMSFLVDHTGKYVKDSAFVPVLMYVMKLINEHLEVPYDDLMTTFRDQLRLFEEQVDAIFVNGVTEKALKKVLGVYERYFLRIDNMALHYFEKEILKVGQDGRVNNFHSFFLEDLGDIISQGENETLRQFIEGVDNRTNIDENRVLIEDVLQPKNVPNGRWPSPVEHRLSLMQQVAVNQIINNNQKISSVNGPPGTGKTTLLKDIFANLMVEKAEKMACFENPEKALKKIKKLVLDGYHYTIYEIDKSINQYSMVVASSNNGAVENISKDLPKKKEVIRKVTDENVFSSYEKAYA…
C1_1368	polysaccharide pyruvyl transferase	MIVRNSIGGNVGNLVYAYSVFRTLMTEGTTITPDYYRINPADAEQINTNYDMYIIPLADAFREDFVPSLRKYTQLIKKLTIPVVVIGVGLRAPFEPKLNEGFPFDEDVKAFVSAVLERSNMIGVRGEITAKYLSRLGFREGIDHTVIGCPSMYAFGRELKIRETNITTESMVTVNSSRLSPKHVLDFITRSMKEFPNHYFIPQWRKEMILTYAGAPALAKPADNYPVSMEDPAYQNDRVRFFLNVPTWLDFLRKADLSFGARLHGNIAATIAGTPSLLLPKDARMRELAEYHQLTHVMANEITDQTKLSELIETLDFHQPEKRQAQNFDHFISFLNQNELDHIYKEKAIPDTVPFDEKLSNTKLLPPVTTVSGCSSTETAKRWEALMALENAKKEKTIK…
C1_1447	CTP pyrophosphohydrolase	MKKTIKVAAAVIQNDRDMILCALRSPTMSLANLWEFPGGKLEEGENAREALVREIHEELGCKIEAGEIIADIHHEYEKIIVNLISIQAKIVEGEPVAKEHAELRWVPVSELESLEWAPADIPTVEMLIK
C1_1448	hypothetical protein	MIWLIWFIIINFILILLILVTRTVSNKIIRILELMSDRAFEKYKKRRNKKSNDEYKLFLQISENIYIFVSILYMIITITWISSSDNLFYLISFLIFSLVFAIVSIFMGRFILNVKKDLEKSNENHIGKIEKIIKKLNKNGCLYNNIIPLLGRTGKSLLIHMLFLLEAMTFYIVFYDDMSSFFQFVFLMSIPFTLTSWVYLTSFDIAEQSIRRIIVYIVLLFYVLVKSYSDYKILIGLEEPSKVFDFFAYLFLTVFTAFDRLVKSLFEFKDPKKEDVSVTKNNNTDT
C1_1449	type III restriction endonuclease subunit R	MKKNSGFHEELQEKHQLYPVEHRFQPVLPKEYPEILTLHIAKQFGEKIKTLVHHGQYNQAVELTQKISSDLGNDTAFAIPLSSVLYHVGDLDLPVSEHFSLSRLNLLGNHRADDNFFKALKNEMLTADRVDFMVSFTRWSGVQLLIPPLQELNKRNVPVRIITSTYMGITEPKALKQLMQFQNVDLRIVNDYSQSFHTKAYLFERLSGQHSVIIGSSNLSQSALTTGYELNARIPDTKYLPIFQQTKDVFNKVWVEKTQPVDDQFLKAYEEFQAANHKMSASLVSQNSLYQTKIQPNAMQEIALKNLKKTREQGEERAVIIAATGTGKTYLAAFDFSEYQPKKYLFIAHREELLTKAIETFEKVTNDHDNFGLLTGSKKEWNKRFLFSTVQTLYKEETL…
C1_1533	MFS transporter	MNHSISLSRGLIFLIAVTSGFTVANVYINQTLLVSMAGTFHVTPAQAGMIATLAQIGYAAGNLQLVPLGDLFERRRLIVSLLFLVGVCSAASALAVSFPWLVITNLLLGFFTIIPQILVPFAAGLANDRNRGKVLGNVAIGLVCGILGARVVSGAIDAHYGWRVMYWIACAAAVIIMLIIHFCFPKSKGTHAFHYGKLISSLFPLLIKEKVLRKACVNQGFMFGAFSLFWTTLVFMVSEPPFSFGSQTAGTIGLVGIGGAFATPLIGRIIDQKGAAFSNKLCMSFTLLSFVLLMAGQTSLIVIVLGALFITMGIQANQVACQAEIFQLSAEMRSRLNGLFMVSTFLGGALGSYAGGAVWMLFHWNGVCILGMIMVGIAFSSRITINRTTKKTILEGR
C1_1534	carboxymuconolactone decarboxylase	MRTSERYKKGLDILKQIDEENYEAIVDNFKHSIAPDLGVLAVEFNYGQIFSRPGLDLKSRLLATVAGLTALGNTQQLKFYINGALNVGWTQEELIEVMMQMIIYSGFPNALNTILPVAAEVFAERNK
C1_1535	transcriptional regulator	MQKESVYVDSMAEKRKELGEFLKLKRAQLSPQEFGLPMGTRRKTTGLRREELAQLSGIGVTWYTWLEQGRDIRVSTQVLESISRVLKLNYEEKRHVFLLAGHHVPLDDQDEDNKSLPLAVRHFIDHLTNCPVYVTDEKWDVIAWNTAACAVFGNFGQMGSKERNAIWRCFTSKEYRDLLDDWESHAKKLIAQFRSTASRFLGEAWIKELIDELTERSPEFKKWWNHHEVLGTHAGEKVLHHPAAGTMVMEHMTLQIYDSPDLKLTIYRPLEKENTVDKLKALLIDG
C1_1640	Putative amidase domain-containing protein	MKKRFFCFIIVSLILSLFVIPKVTLAKETETFSTDSYTLKDAQNEVIKYLKDNKKNYKIGSEQFVNFLESATKLDFKKYNKDLIQTYSSIYLAENEEYQFEQATKENKDKEEKPFVLSNSLLNKKIKEIRVKNEDENTEVDNEVKDLQSQPSLEFNALSSYNRTNAKKYMTKNWKNTSSSLYGYLGGSGGDCTNYASQVVHAGGMPTSLKGYYGSHYTQTTTGWFSVKEYRVQGTYKINYSTSWVRVKDFYGYWAGTKKHKVYSNLTASQVSKKVSTGDVVQVYNKNSGNWFHTVVVYDVKKGETRFSAHSSEQLYAHLPFEFKGSKYRFRVIKF
C1_1641	hypothetical protein	MKKRKIMKIIIPIVVLLGIFVVLYSIYDQQDLYKGTSKDNEWKVSIEKSSKTSIGPNYFLNLYWQGNENKENKITIKQIELMVDGKVYEENGPYSLSEYNGESLKDGGEKPDHISTFEYMPEEDIKGHRLEVRITWNQPKEKTTVFKLEEKKFLNLGF
C1_1657	MerR family transcriptional regulator	MVKLTVKELSNIANVTIKTLYHYHKIGLLAPKEISEAGYRYYGAEELKRLQEILFYKELDIPLSEIKRLLNEDAERTSTLEKQKRLFEKKIEKYQRLIQTVNTSLEYTRKGENMDHKVMFKGFESAEEWKQSLAEQNGYLKERYDFELDTHTINVDEMNKMAIEAKHFLDRMADFLRNGVTYHDPSVQEHVMNHLKFLNQNGHPTSKEDYVKQTRFFMQDDFHRGMLEEQQTGLSYYLVVVAEHL
C1_1682	peptidase	MNMKICSAAALGAVISISSLSSAHAAVLHKEDTAKVQTQQQASITLSKAKTVALKNCKGAVQLAQMKKADGVYVYVIKVLGEDGKIHTFNINCSSGKIVKHHVENKQAVITKAKAQSIALKKCKGTVTSSALKKENGTYVYIITITASNHTVQTIKVHADNGSICS
C1_1683	peptidase	MNITKVLSGAALGTIISISSFTSAHAAVIQKDDTSTKVETKQQASITIAKAKQVALNKCKGTVQTAQMKKVNGTYVYVVKVLGEDGKQHTMNVNCNSGKVVKHDVQKKQSYISKTKAQSIALKNCKGAVQSSELKQENGVYAYVVKVMGEDGNLHTFHINGENGKVAKHEQKKQAHLSKTKAHQIALNKCKGAVQSSELKKENGAYIYVVKVLGKDGSTHTIHVNCDSGKIVKQEVQKKNAAVTKTKAHQIALNKCKGTVKSTDLKKENGTFVYVIKITAQNHTEQTVKVNAENGSICK*
C1_1684	DNA-binding response regulator	MNRMKGIKILLVDDEPAILDFLTMGLENEGFEVKTAADGMTAMNTVKTFQPHVAILDVMMPGMDGLEVSKMIKKTGHTAVIMLTAKDEVGVRVKALTEGADDYMIKPFSFEELLARIYARIRDHFPNLFEEFALGPFRIDDRRREIRYQEEVLKLSATEYELLKFLVLNHGLVLSKARILDKVWGYDFYGEENIVEVYIRSLREKLNDKKHEVIRTVRGAGYRVDIE
C1_1701	hypothetical protein	MENASRYNDSCNAKIELNNFNDIFDFYPPQIWLNLARGTIDQIPKCNFFNIPYENSITYHDTNDHFLMNYASMLHLVNIYRDSDMAPLEKLLEILSWNFDNLLISQYINRYLVMLFSNQNGIKAPKHANSDLLERIEKGCMNQAWDLTYLSCWSTLYWNESKTHEVFLFATADNLLKKIFINTHNGRDLFNLINIAFPKRSADKIIQFYIEKTRNRILGIIQLNISNL
C1_1702	reverse trascriptase	MNEKKYRVKGYKHLDNKKSIEKVKSKIQNPRWVAKHGFYPFMHFEIKFQKYSRKEKKRKEKVRKIFYASHMDSYIYKYYGDKLNNHYNSVVDELGINEVATAYRNNLSGKSNINFAKEVIDFIKVQQSAYIFVADFTNFFDTLDHRYLKEKIRYVLKKDTLPDDYYNVFKNITRFSYFIKDTIEAELKTKYTESEIESSYKYFTEKEFRAFKHKNIYKNSKRYGIPQGAGISSVCSNIYLLDFDKKIQKYVKEQNGLYRRYCDDLIIVIPIEGGIQDYNYQIHQKILEDIKEQIPNLEIQLEKTGNYFYNDNQIIDLDLNETILDYLGFSFNGKEVRIREKSLFKYYTRAYRKVRICNRKSKKFGRKSYRRELYKNYSHLGKSKKGHGNFISYVERAQK…
C1_1703	caspase	MGRIKAFIVGVSDYSGIGAPDLPFCKTDIINVNKALREGLQLDDMDIFQMGMTNNGHVAIVDFVHALELFIGNLQKDDIFIFYFSGHGTSSEIHNIVFSDGLLCTQDIINKIGESLAKSKVLLIDCCYSGNFRVEGTKSTNLEESIESFQGSGYAILSGSNAIEPSYGGSNGSIFTNILCDGLTNKFLIKKGELSLYDLQLWVKRLLEIHTLNNPDTPQHAIYRANIGGTIYFKISEYTPYKKDNIYLENEDYIIKSVEPVHHGSKKRYAAKILLKKPFSDAEIADVSTKIKKRLLFCDVYNNKIQEDRYKGCPSDIIWIYFTFYESDILRGNYYCKTTWVSDNQDKTYWYSLKGSNKRLIKGVHFEFYPQYKIISNFIFDNTKPNDEVLYKVKEIRYQ…
C1_1986	hypothetical protein	MKKWLLGIGALTLSFSLAACSSDSSSSNEKSSSSKTSSLSAEDQFKKDAKSYAYEKVNSAGIKKGTKIVIEGDVTYADNVNDDGDTVSKNVEFTVSKNSDGSEVYTVSNKSADKFKLNDTVKIYGTYEGRAEGSALPKVKAVYVDKIDKEKEQAKQDAALKEQFEKTGEGDIEGLGHVKDIGVGYNDEVGIDGKDTPIKPVTMGSMKLYINSVDVLEIQPDDDAKSLYFNDQDKVRAIVVDMKAENTSSKDVTFDPNQAVIVTNTGEQLESEMGLMGEVGGDFLGKVKKEGQAWWILKDNSKDITSLKMIISPPSDAKTYDDLGSEKRLDFDILSFEEAKKKDSN
C1_1988	XRE family transcriptional regulator	MATKSKQREWLKCHRLNKGLTQKDVAAKAKIARTTYASIEQGERNAGVQTAKSIAEVLDFNWTLFFDDQVRISSNERNAVHSA
C1_1989	hypothetical protein	MAKQTKKKTTNIKMGKEYYGTMDREECFRKALEPYFTSKKELRLHA
C1_1990	Phage regulatory protein	MNQIVFIEGNQAVTDSLTVAEVFGKRHADVIKSIETLNCSKDFTERNFSLSEYEDPTGRSLKKYLIKRDGLAFLVFGYTGAKAAVFKEKYIAEFNRMEAELQKMTQPSYMIEDPVSRAKRWISEQEERQQLEQTVKIQEPLVNFAQSCMAAEKSLLVRELAKLASKNGIMIGEKRLFQKLREWKMIMTNKNEPYQEYIERGFFEITQGVRQVKGTPKSWLTMRITPKGQAFIINKLKKQQAS
C1_1993	hypothetical protein	MNLRKFELAASFLRHAQKAAYSEEDIKGAVSILHKEFYSLENAIDSLAELAKAKEGAEENGSRKPNDSEQLARQAD
C1_1995	hypothetical protein	MAKAVKVAFSERAEDQQRLRQVGGSIVFAKNGKAQFSFPSMDHYREWQRLGTEAYKRKVAEAQ
C1_1996	hypothetical protein	MNGLSQVDYSDYMPAPQQASSVTTEAMVSRQAQEVQAAMVIAKKFPRDVYAAFDRIKKACERRLLAENAVYEYPRGGTKVSGPSIRLAEALAQNWGNIDYGIMELEQKAGESSVMAYAWDLETNTRQTKIFTVKHERKAKGTVTKLNDARDIYEMVANQGARRLRSCILGVIPGDIVDAAVDMCQKTLINGHKEPLEDRLRNALSTFKKEFGITKEMIEEYVGSNVDAFTEQDFLKIGRIYTSLRDGMAKKEDYFNTKTTGPTKSKAEEEFKKQKEQADKPTDSKEKAGDPANADTGAKQGELLF
C1_1997	PD-(D/E)XK nuclease superfamily	MRIPALNKENYYSNEIDRYYMSNSQYKSFLQCEAATMAKINGEWTPPTSEALLFGQYVHAWLEGEQAFDEFKMNTPSLFTQKGQLYKQYQLADLMIEAIQQDDLCMFVLQGDKEVIVTAELFGVPWKGKLDVYNPAGGRFSDLKTARSLREKVWDPEIGYCSFVEAYGYIAQMALYAELERRMTGRNEWLEPLIVGVSKEDPPDKAVINIDEARMEVELEDIEKRIERIIQVKHGGEKPRRCEKCKYCRATNQLNSIIHFSELVS
C1_2000	YopX protein	MREIKFRAYHTEKRDGQEFPRMMDWDEILNNDEEELASYFRNEFSNVSPLMQYTGLKDKNGRDIYEGDVVKFKSAYCENKIIKAVVKFKDSLGSFVFNMGDDQGFWRMDASIREIEVIGNIYEDPELLEASHASK
C1_2001	hypothetical protein	MPANKYGARKTQVDGITFDSRAEAKYYEQLKWLKVSKQIKDFKLQPRFLLQETFKKNGKTFRKIEYIADFEVHNLDGSIEIIDIKGVETKEFAIKRKLYERRYETPLKVLALDDFLGFIELDELKKLKKLKRKAGKSTVKRGNRRRSAVVGAGRR
C1_2003	hypothetical protein	MKERIERLKNLTYIPQNEIAWLIEQAELSVKQREIIEENKRQQDVTVHQFRQAQKDIQQLSGDRKRYKKALEKIITNLNFAIQVAQNELEGDVK
C1_2004	hypothetical protein	MNKDIQFLKELQNELKTQDRDSQAAPRFWSVGDYKWIRTSEDDAERFSVYIPEEGESYELESYLKDIKENKGLSSEALEAMEDIECEVSALDWIHEYIDKGADLIPETEVHYICQNTMFLTKAEAKQHIKQNHYHYTKKVHTYAMTAWRAPKVERLLKILETFDWDSLGKEGAAE
C1_2005	hypothetical protein	MIPLQVELQRAVKATKHEAMTVEQAAEYLKVHPDYIPVLVAKSDDLKMIGDETIIAKRDKTNGWLIGAMVLVLFFAIAVLPGIGG
C1_2006	DNA methyltransferase	MARSPLIWFGGKAKYAEHIINKMPAHKVYVEPFGGAAHVIANKPKMGHEVYNDIDGHVVNFLMQVRKDPKAMQKACESIPYSRALYEKWKAEEYPPDDFERAVRWFYMNRSGISKGNAENVPQTGWRHSTQSGQNPAGGYISACTAFQSFANRMKGVMIECKDFRNIIEKYDSPDTLFYVDPPYVGREKFYAGGFTEDDHRELARLLNQVKGKVILSYYDDPLILEIYPNWATETFSAYKQVVGGSGKNRGTEEMLLFNYKITQLSLFDCEARP
C1_2007	hypothetical protein	MIEYSCPECGHNELDIKIRPDARCPKCGCSMGVEEEIA
C1_2008	hypothetical protein	MNKLCCETCGLDTHENTSPIFEKPLRFAFRSDIKQLKQNTGDHRKQENICLDCFTAELKQVSKGCKTRYKVRAKESGQ
C1_2009	YopX	MNTAYRVWDGEQMHYWDDEGMRLVIEHDGRWFLWRDGMECIAFSNDGESSLMWGTGLKDENGKMIYPGDGVEFEERNLAQAFAGCDGPDFIRKKRIIFIAKGRHNVPEGFIKNLKVVGNAYETPKLLEGAE
C1_2010	hypothetical protein	MNVKETFTINLNSSVQETPCSECGRKMIDYFGTMCSDCFTKQAREARGPRVFIVKNAQGKIINEWYKNDIKSIEEEDGETIIRFYCGSWISTGVPALELKSRIGWEAAE
C1_2011	hypothetical protein	MGNKFSDIEMQMMFDEMKKIMPLQMQMVSETSKLISLYYVEYKKNPNIEPVDVVPLAVKSALNQMGFN
C1_2014	hypothetical protein	MEMVEIILRDLAWLVAILTGITTMVKNIKEMKDNKKRRSPAKKKRRK
C1_2015	transcriptional regulator	MTRFVFESIDELREFMDKEVITTSEAIEIIGCSRQNLKQLVDYKTLIPIKTTNRDRLFLRKDIEGYKKKR
C1_2016	hypothetical protein	MENLIQSVDWKFIDQHSNAIFLIEENSCIEITEEFKKEEMLLTNSFVRYNVNQYNSFGSVSYYKIVEKLLSPKENLLIFAERTSRQL
C1_2018	hypothetical protein	MSNVRRVFPGPTNGLINWMEQNFHEIDGYVATFNMKDGTTMTIHDTETYVQAVGLAEIGKDTIHQLAHDDEFIPRK
C1_2020	PBSX family phage terminase	MELNSKQQEVWNSFIEEQPKILICSGAKRAGKTFVLLLTFLGHISKYQNMGLSFIIGGATQASIKRNILNDLELILGKELRLDKANAVEIFGNRVYCFDGANADSWKKARGFTSAGAFLNEATALHDSFVKEVISRCSYKGAMVMMDTNPENPMHTVKTDYIDKDGQRLKNGRLNIRSFHFSLFDNNFLDPEYVESIVASTPSGMFTDRDIYGYWVAPEGVIYKDFNKDKHYISSKEMENKQVNFTKYFAGVDWGYEHPGSIVVIGQDDQGCFYLLEEHSKQHEEIDYWVKVAKDIKERYGNINFYCDTARPEHIVRFRREKLRALDADKAVVSGIEEVARLFKRDLLFIVEDKVSRFKKEIFMYVWNPNTGEPVKEWDDVLDSIRYAIYTHNKPMRRK…
C1_2021	phage portal protein	MNKFLNYLRNNEIDGPIIEQIIEEHKPIKDKAIAQYERYMASVAGVPILQREAAQFDDFETGKVRRIDHLVNNRLNNAFDAEIVDTKVGYMFGHPISYETEKDGENKNTALAEQINNFNTINNIADADSEWGKKAAICGYGARLVYIAPDGLVRVANVNPWEVVIIAENDITEPSFALRYYKVFDWVNNQSIEREKATFYDDKMAYFFEKQKGGWTLLEKKLHLFDYCPLFGLPNNDEQMGDVEKVIKLIDAYDRTLSDASNEIEQLRLAYLILKGAGMDDEDIQELKKTGVLEMFGKDDDAKFLTKDINDTMIENHLNRLEENILRFAKSVNFSDESFGGNVTGVAMKYKLMALENKCITMERKTTAALRYQYKLLCSAWAKKGLVSAGDYLKVWFSF…
C1_2022	hypothetical protein	MTFFEVEYTSDDYYDCYPHKVGIYPTFEKAMEKAIALSNGENPPAEIDIWQWELAKNEYNTTRNWHKNRHDDDFKEVAK
C1_2023	hypothetical protein	MPTLEEVKKFLEDNKDNEQVKAFVGELSAVSADKVEGFLETEEGKRFIQPRLDSYFTKGLATWKANNLDSIVEEKIRERNPDKSPAELEIEKLKKQIEDAEKARNREALVNKALNVADEKKLPKGVIDYFIGEDEETTLANLSKFEETFNAAVQNAVDIKFKESGTNFEKGDPSPTSGAVDIGALANQANIRK
C1_2024	phage capsid protein	MPTFNPKTVLLQDAVTGKIPEEQAEIVLKEFMQTSAITQLAKYEPMTKPVKTFTYLAEGPGAYWVGEGERIQTSSAKWLTAKMTSKKLAVIIPVSKEFLRYTVADFFTQMQSAIREAFAIKFDQAALFGVGSPFETGVSIMERVNKSGQKITSGTGAGSGATVYDDLAAVMALVEDADKDPDAFTTIRRFRQKLRAAKDNNGLPLFNQVTADATPQALGLPIGFVDSKSWDKTKADLITGAWDYARYGILQDIEYTISQDATLTTTVDEAGEPLNLFERDMFALRATMEVGFTTLAEDAFAALVPAVDGGATA
C1_2025	hypothetical protein	MVRIKKGRDSLEVTERAFEVIYKGLGYKLDKGTNKKEAEDTQESDAKETAEE
C1_2026	Phage minor head structural component GP7	MDKEQTEKELLKPLNRKTKEFLRKLKRLFQRASKDVLSKLTALFVKLDQIEEPTLADANRHGDLNRIKREITSLISDLSAKVKAMIIEFLEETYESSYSWLILGVLAALGIKLARPKTTLNQMNLPAEWAPGDVQQAIKSKQMDKAIETDRKKTIQQINKTIERGFIERKRFAQIAKELQTDVGLSYSRSKRIANTEMHRTREKATLDAAKKAQSRGINMKKTWHNVGDERVRETKHADHVHLEGQERMVNQLFDLGINKNGVHVTAEAPGQSGDPSNDINCRCFATYEPVL
C1_2027	hypothetical protein	MDLAELKVRLGIPADDTSQDAKLQIDLADAISFVKEECNNSFIGPDGVESLPGPVKKGIALMIEIDRDSPKGVQSESIGGMSKTYTADDIRYKPAFDFFRPYKKIRFKPLR
C1_2028	hypothetical protein	MARRNIRVRDSNRIPEVIRNLGSVGKVKVGILDSERQMIAAVHEFGCRIAVTDRMRNYLAAKGLYLKKETQYINIPERSFIRAGWDENEEEIVQKVEDLVNRALENGDSMNDIMETVGLLAKGRLQVYARDLRNPSNHPFTTEEKGSSNPLVDTGEMIGSMDYEVES
C1_2029	hypothetical protein	MGNHFIFTDLIKRYSVDFTLLIPSEEGSYDDLGEWVPPKPTKSDERGAIVPLQSQLIYQSGGRLTSMDRQLFIKNEIPLKAQVIFDGATFDVEAMTPYGTYADFNSYILKAVINSDGLQQHNTNSLGTD
C1_2030	hypothetical protein	MDYNSIIQTVLGLIREKTGHVVIVANGTGKQPVYPFCTYTVTSPYLPQHRGIEEQGVLTEDIELVFSFTWVSNSHIEAISLAQQTAAYFKTAEARQKLHDNGLAWVRNDGFGNRDTFITIDTERRHGFDTRFRTRVSHGEANAEVFDSVQIENTGG
C1_2031	hypothetical protein	MPLSDVTVKIDLVKPSSLKGLGTPLILAKVDGHNTYKEYGSLEAIKADYPETTAAYKKAAAIFAQGDNAPSKVAIGTYGGGSTETPEEGATTQATFSIRNAFDEYFDKDWHFLILADATADERMEAAKAMEEKSYKFVVLQVTDREEVASYKGKDRTIVFYHPLNDEHPDAGLVGSVASHTVGSVTWKFKNIVGITPQDIKADELKKLHTEGAIAYVTKAGHNETSEGITASGEYIDVLHGKDWVKLNIETSIQSAFSNNGKIPFSNAGFSLLSVQVTNVLQTAFANGIVAEDADGQPVYSISTKTRDQITDENRKNRVYDGLSFTFELSGAVHSAEITGEISI
C1_2033	hypothetical protein	MSKFGKQKKVTIQGTEYTLQHPGTRRSIEFNDEAININTGMFSSAKLYELYMKEVVVEPKVSYDYFDEKPGFLELMKEVQTFLSAETEAETVLQKEGE
C1_2034	Transglycosylase SLT domain	MSDALRSTHIDVELNVDTSPLERANQQIDRLVDHVGDAGGSFSQMRTRMAQVQRQQRNFRDIHMSMILDNSSLQTASQTIERLGPQIDLVTSRLSQLNTQVQETSRLIQSLPSEVNINVDQTSITNANESIDQLRQNLNNVDMSRIGTPAANVTQQNTQSVQNNVAAVAVPAPDYRGIRQYNREMDFLRGSTRGLEADTIRMLNEMRQAWHEERYGMNGFRNELIRAQYGFFQLGNQMDSWSGTNQQFMDEVYRLGRAHKQVTDNMMKNNKMMRMSMLQTVGTLMARSTQSEKIAANYDRMGNPLYQVNKAGLAVSNTLENMAKQGTAAHLALKMLGPTANMKELNDMTMMITQGYMRFQMVALGAAFTNFFMFQGLHKAATQTVPGYSKAWEEMCSTL…
C1_2035	hypothetical protein	MAKLGKINLVNEKESDGADVEVTSYPVEKGVPITDHVQRKPETTTVSGYLLGKTANSDYEYLKKQAYAGTLLTYTGRKVAKNVIITKIDRDTGDYTNGFAISIELQEIRIAKSPWVKKKVKTAGKKKKASKKKTKKSSKLYHKVKKGDTYWGCARKYGTTVNALRRLNPWPDRRIPIGVKMRIR
C1_2036	phage baseplate plug family protein	MASRDYIPFDKEDIPQQFEFDLADDTFILRINYNQTDDSFSLDLYDQDMEPIVLGEKLILNVPLWEDIVNEKLPAPSLIPMDESNTETRVTYENFMQTVFLYIDDVSDDAGGEDDGDE
C1_2037	hypothetical protein	MATNKMLFGRVVKVTIDNGSSQTTFDYKDLEIHFEVPFDDDFKPNETKVEIYNLSKDSISKIKKGSTITVQAGYKDDYGVLTIGKVTKVLNNWDGLNKVTAIYSKDGDDYTHMKVTTENADPAEKYYVKKRYKLAKPVVTYKKDKNGRTYKTVRNYGTRTEVRYRKRYMKITFKAGTTSRQIVDKLLRVLGIKVKNIILPKNKVYKKGYRVTGLIENNLEEVIHDAGAVMYYRRGRPVIRPLSQGDDERFKLEEATGLVETPEQFEEDDLKGYKVKCLLQHRIAVASIIEINSKTAKGKYRVKDGSHSFDGKDFFTECRVI
C1_2038	hypothetical protein	MSKATKFFDGFEQRIKQSIHTTAPARVVNYNAEKHTADLKLLFQTNDGEYLHEYPLIEHAPVLKHVETDIKVGSCVFVSFAERSLDNLDGNKTFDPDSRRTHSINDPVVIGVWEG
C1_2039	hypothetical protein	MKTLKLKDGDLCFENGELQMVEGDAELAQSVEMILRTSLGEFELDEHVGLDRSNILRKQFDQEEAQYDIINAISQEERIASVESVNFLMDKESRSLAVHVKMTKEDEETIEIGGVDLA
C1_2040	Baseplate J-like protein	MLDETGFQRQTYSELVDSMEDRAREQFGEDVNTSSKTPLGIIIRIFAWFLAGLWDIAERVYNSGFVSKSEGVQLDRLGSNSGITREPAAESVVTLSFTGEPGIVIEEQTQFTTESGIYFELIEDVVIEANGTGSGTAVSLSKGVINNVAANTITVQAEPSEGVYSVTNPEPSAGGADEETDSEFRARIKKSVEGSSASTNGGIISALLSVSGVRSANIVANNTMQTDADGNPPKSIHAYVLGGTKDDVAQALFDSVAAGIETVGEQVVTITDASGLDHAVKFDFAREVKIYLQLDLKTNASFPIDGVSQIKNNLVYKIGGIDANGSYYTGSQMGDDVILSQLFNAVYQVDGVSDVTIRMGKDATNLSQSNIEIEPKEVAQVHFDEIVVNLI
C1_2041	hypothetical protein	MIKDLIGKLTDAFLKDEKSNIGKLFLIVDEQLTALKSALTTAENWRDIDAAKGKALDLLGDNVSQDRGRATDEIYRVLIRGKVARNVSDGTTNRIIEALAKTLNCKPSEIHIVSSKENNEDEPAAIIVKKAPIEALSKVGMSATQFSNIVQKTVAAGVRVAYVDLNGTFRFSSSANSIETSQYGFSTDGTDGGTLGGIFQPEDDYPLPI
C1_2042	hypothetical protein	MPFTKELPEWGNAGQRPPQSSIDEGYKPMDHPPADWFNWYQYTAYHALKELQEIGATQDDVSTALKTAKAYTDEFAARRDNPNQVTKAQVGLGNVDNVQQATKTEFNAHNTDSTRHITATERSNWNAKETTTGAQNKADTAEKNAKTYTDQHINDKSNPHGVTKDQVGLGNVTNDKQATKTEFDAHNYNQIRHISDAERTKWNAAQLSKLTQDNGLMKYLSGVDFNTVIETGFYYMTSASTALNAPVNSNGYLLVYNYGTYPYQEFTAYTSATTSIPDNRRKFIRNKVSGSDNWTPWMEIEYSAGAQAKVNTHENKTDIHVTKEDKNKWNNGQLYPLTTQTGQRIKITKGQNLFDYPTGFYFGAGVLNHPGDDDAAWYYYDITDVPADLAPPQGLKKIV…
C1_2043	YomQ/XkdW protein, phage-like element PBSX	MKLIYPYGEDKIYLGRPVELHPDRESGRYIIPANATDIPPEINGEGMWRPLFDEEKQTWVETADEEYKEQLKQGSIPETNPIAEQLATLGQQLADEKLARKQAELAQNALGVQLTAEVLARKEAEALNQSLGEQMAVLKLDVLSLKGGMTSES
C1_2048	transcriptional modulator of MazE/toxin, MazF	MSENQLVITKHQKLEEWNIRKKELAKNWIENKQSLRGRGIVQGGIYLCELGENLGSEQNSNIGEDRPVIVLSNNTINSTGENIIVAPLSKTLKFRKGTNIPKYRSHYFLFTKKYSFLTYDSAIKAEEMKAVSKVRLNKKLGEISKEDFKRIITRVNWTIS
C1_2049	YolD-like protein	MNEGIYDKRWEQKFILPEQRTALLNRKKQVQKIEKPILDEYQLEEMARVICEAMEFNSVLVISVYRDGFIEVVTGHVHYIDEVKQRLHMKDLKGDTNFINLSSMINVEMR
C1_2050	serine recombinase	MFFKETETQEIIKYEDYPYAVYARVSSEKDEQVTSIANQIDICHHWIEKNNYEWKDEAIQLDDGISGTVLLDRKAMQLILDKAQKRKLKMVVFKSISRLARDLKDALEIREVLLAHGVRVVTLEEGYDSLYEGKNSMKFEMFSMFAAQYPQTISVAASGALAAKARRGEHSGRVPFGFKKEGKFLAINEEEAKVVRFIFDLHNNHGYGHKRIVLKLNEELALGNIVKPQKTEFWQLSTVQTILKNPIYCGVFIANRHTQVKIGGRKKFIRNPKEKWTVYKDWCPKIISEEEYEKANNKEHKMRKKRFNPRNELRGMMKCGVCGCNMVVLPSYKYNQKREKKEFNYLKCSAYRRGGTALCVNHAPMQYKDLRAFVIKTLKQKGKKLKLDVKSDFEEQKKN…
C1_2058	Domain of Unknown Function DUF1668	MKKWFVVFFLFVITLFQSLQTVSAETVEWKERADLPEPRVGASSGVVDGKIYVIGGGTVKPGAYGNQTFVYDPKTNEWTRKADMPTARGGAASVTVDGKIYVLGGMSNDGAVNTIEVYDPKKDTWEKLDDLPFERKVPAYKIYAEAIGKKIYVVAFENSRYATTYSYDLETKKWQKKQNLNYEVTGAVTGASTAVIDNKLYILGGTHYIPQIVYVYDPEKDTWVENGKGFTAGYYSALTYKGKILMTGGVNRIKVYDPKSQSATAVKNPKAPYRMAHSSAVIDDTLYVIGGREETSSFTGSAASKFKSVMSISLKDLNIPSDSEETPGDKDKGSTTPSEGNSGDKDKGSTTPSEDNSAEDGDALLVVTMVNGLQKEYQLSMKEVNGFLKWYKQRDAGEG…
C1_2176	hypothetical protein	MECMHELYIFSFNIFILLDIVVWVCIQVRQHSNAWFDTGYLSAAFFIAFLA
C1_2214	cysteine methyltransferase	MKNREEAIDYCLSFKNVYEDYPFRDKNWTLMRHIENRKVFAWIFKKDDYIWVNVKCEPGFLDFWRQKYTSVVPAFHLNKEHWNSIILDGTVPDKDIYDMITQSYMLTKTK
C1_2215	trascriptional regulator	MKEYFTIGETARLNNISIQTLRYYDRIGIFKPYYTDQDNGYRYYHVKQFFYLDVIKYLKYIRTPLEEIKRFSSYTCTPEDMQHFLEEKESVIVQEMEKLERARQLLHRRRKQLNEQLEICSKKDEGFVYFRYIDKQTILKVETPQVNPHNQSDLYYRKLADVVEKIGDVIDNYYGFIYDFKPYKDSREIYCNSIYTTVCSGKKIDIGEKNMRLDTIPSGEYVCIAFNWSAKNYDEYYQKLYQYIESHGIQTDGKVYQVSLPIDYNSLREENFLTELRVLKNN
C1_2216	flavin oxidoreductase	MRAPIDEPIWYAYPGMVAVVTAQYEGEKNAMSSGWHTYIGSSPGMYGISVNKETYTYKLIEKSGVFGVNFLPGRCSGLIQALGTHSGRDINKFEAFHIQYEKGLKAEVPILTDAYFAYECKVHSVSTLGDQEWIVGEVLQRYQDKELFLKNGMPDLEKLDIPLHIGKSSYRILNSKAEERQHAFDPTTD
C1_2245	hypothetical protein	MLIKSVILRQGKEHVAEGCKKANVPSIPKLIEMGVA
C1_2258	hypothetical protein	MNPFNNDCFRKYDDFNTHLDFSRKVKVFRDLCQNNSKYLMQQGVWLLNKEGEV
C1_2260	DNA Binding protein	MIPLLILGLLIQNPGAHGYELLALMEKRHYKYIVNFTKGSFYYNLQQLEEKCFIEQIEQKPSTSGREIRNYKVTDSGRAEFEKLMIKYGAKSEYVNLQFYGALLFADEFDKNKLLELIQSQIDQTKARIELLDEYLSITQEIPGTIDYFRRMNENSRSHHLVNLEWFEKLKAEIESTIAE
C1_2261	Acetylxylan esterase	MLGQSNMAGRGFLNEVDPIYNEKIKMLRNGQWQMMTEPINYDRPVSGVGLAASFADAWSKAHPDEEIGLIPCAEGGSSLNDWHPEGILFQHALSEARFALRSSQICGILWHQGESDSYRSLHETYYEKLTLIIETLRNELELDEVPLIIGGLGDFLGKTGFGQHATEFRQVNEQLLRFANEKQNCYFVTAAGLTANPDGIHLDAASQRKFGYRYFEAFSKKHHILKPISGEEQSLKVNGDYSKTEQIYLHSMDLASGKITYAEFEERMAKVMKP
C1_2262	hypothetical protein	MKRLNINKKVLKRLTIVPILFICYVLFLNPEVILEEQCPNKPYSLTIVKHGTGIFDKKIVLIYYKINGKTVAVGNLVFFENLGRDIDVTWDTNTDDGTWWIDKSVHLTMTYAKNFEGDLDKKDIDFDYGTVQ
C1_2265	hypothetical protein	MKLKKVLTGSALSLALLVSAAPAFATTSSTTNTTTEANALKTCIVEQFGPYNSRNEIPNVYDDGVYKWYLKGVTSWSGIWYGNYERCY
C1_2273	hypothetical protein	MKNIDKIFSALKELNEKYNSTLISTEELLEEEENIKELPQIDERMNKILANLSQIEDKEKLTSELLQLHLVIGDIEWQFDQIHEMVRQVIENIED
C1_2274	DNA Binding protein	LKTEXALSEPNEQFIKSDFQKLQEATGKGKNATPIHYNAKAYRESDIHKKKGDIEKRTEAYLTIKKKEEKEREIKELQKKLNTLVDDPDEYLKVAKEIGYDNLTTEQQEYVKSLEFWDNPLRATKDILKEQIDGVYEGLLAGIDDTEKTVKEYLAPIDAAGKKYLGPVYEYYKGKQMAYYDFSKETGEGLLGIAKFGIDLGLDPKGTIKSVFEFDYKKAWDSTWDEVKESWDKNFVHGDMYSQSHYTTYFTLNVASLFISGGGGAVTKSGSVVSKVGKVAEKGISKSGKKGVNSAGNVGKSASKKVVKDTKDFGKLLKKGLESIPNPFAKELLLASDVPINVLNLHKSGQDTIQQIKKSFDVDHGSKGNANSSKITSEAKSVSNMKEFFNDGFGKTIKN…
C1_2306	Peptidase G2	MENYTTFLGLYKPESTESIEIDSKLAENFETIDSKIGIALSNGITTFENLNERLKMYENRFEYLDERNVMDYGAKGDGVTDDTQAFHDAMAEGGYLIKVPAGVFRVSGLLVPSNTMLVGAGKKRTIIKLLDDTPVGHSVLTNSDHTNGNENIYIGHLTLDWNKDTRPAGWKIPKGPTSSCLLFANVDYSFVEHVFAKNAGLHGFDATSPNYNRHGENDDPTFYQPGGCNFVTFSYCEATGSGDDNFTCHFGKHTTFSHCLSYHPMGLNDGSSNTNCFEIDDGSQDVMVDSCIAIGGVRGFEIKAHDYAPAAKRVQLVNCRAYENAISFCIRHIGHHTASDPQSASAHDVQLANCIAYNPKPSDLYKGAGPNALQISGYDGVNVVNFHAICDDSSINYKG…
C1_2358	CDP-Glycerol:Poly(glycerophosphate) glycerophosphotransferase family	MKLARKIKNRLFRSKKKTQKENAAVIVHPADNRVFSLFDKTKRIEENQQVPVRKISEFSWNGSILKIAGYMYIKGLPLQKEDQVRKRLLLVNNGVLFTAVSLRDVPVDKLSIDTSNVPGAYKWAGFSQQINFSKLMNDKPLPQGEYKLFLEIEAVDDQNVKHQEVHTVGNVSNFLSNDVYATKMEFHSAKKLMKFNLIVNYDEGEKTINLSCNKLQEIDPSLLELDTGKEANRFLRKLNTSLFHFAYDVFRLLPIKSNKIVFASDSRLDMTGNFEFVYEELLKREENFDFKFFLKSSIRDRKSLSELMSMAYHFATSKIIFIDDFYPIIYPLKIRKNADLVQLWHAVGAFKTFGYSRIGLPGGPSPHSKNHRNYTKVIVSSENIRKHYAEGFGVDIENV…
C1_2359	Glycerophosphotransferase	MKTFLTRIVKGVFGTAYKLLSALLPVQHNKIVIASYREDHLSDNFKGVYEKLKQDPSLRITLLFRKMDKGLIGRAAYLLHLFSSLYHLATCRVLLLDDYYFPLYVVPKRKETVAIQLWHACGAFKKFGYSIVNKPFGPSSDYLKIVPVHSNYDYAIVSAPAAVPHFAEAFQMEQKQILPLGIPRTDYFYHKEHIRTVLDEFHRVYPELKHKKKLLYAPTFRGSGHHQEGDAIPLDLLQLKSALNHKDYVVILHLHPYMRKHAHTEEDDFVLDLTDSYSLYDLMAISDGLITDYSSVIFEYSLLKRPMYFYCPDLEDYLEERDFYYPFESFVPGPISKDVPSLVHDIESDHEADTKRIEDFSQAFITHQDGKSSERVADFISSFLTSGAD
C1_2360	ribitol-5-phosphate dehydrogenase	MINQTYRLVSARQFEVTYKDKVVHSDKVVVRPTHLSICAADQRYYTGSRGKEAMDKKLPMALIHEGIGKVMFDPTGTFKVGTRVVMVPNTPVEEHEVIAENYLRSSRFRSSGYDGFMQDYMFMAPDRLVELPDSINPHVAAFTELITIAVHALSRFERMAHKKRDTFGVWGDGNLGFIMTLLLKKKYPDSKVFIFGKTPYKLDHFSFVDAAYQINDIPEDVRIDHAFECVGGRGSESAIEQIIAHVHPEACVALLGVSEYPVEIETRMVLEKGITLIGSSRSGREDFARTVDFLAQYPEVVDYLETLVGGRFPVRSIEEITNAFEADLTSSWGKTVIEWEI
C1_2361	2-C-methyl-D-erythritol 4-phosphate cytidylyltransferase	MIYAEILAGGKGSRMGNVNMPKQFLPLNKRPIIIHTVEKFLLNDRFDKILIVSPKEWINHTKDILKKFIGQDDRLIVVEGGSDRNESIMSGIRYIEKEFGIQDDDVIITHDSVRPFLTHRIIDENIDAVLQYGAVDTVISAIDTIIASEDQEFISDIPVRDNMYQGQTPQSFRISKLVELYNKLSDEQKAVLTDACKICSLAGEKVKLVRGEVFNIKVTTPYDLKVANAILQERISQ
C1_2371	hypothetical protein	MMTIKVSTPKLAFVCQELNAAQKFSINTIDWNYPMEIVTLHHEPNGPSSFKDTAVINMYSYFKGSEPQKDKIKHPIEQEGLTYIQEPNKPIYRYYNNGRYIKYQRFTASGELAVIDYFNESRQRFKREEYDLSGYVHSLMYMDLDTNKPKQHLYLRADGTCYMTKWYKNDRTTEKIVIFDEKENIVSVLYSENELARYFLSRLIKEADYLFMTSEVELYTTLKSLSVEYSSMYLGFIETNEMLENPEKEIGHLDAFVVPSLKRYHDIIKNTGPRTNIYYVSEEPFTRKRFVDKLIDQVPFNNQLKDMNVELLMAEWQSKSDLYLSAKVEFKGCIPPHSVGRHKMYWKLKNKKSGTESTFNAKVNSEEELIFTVSGTLRVHSVLDQLSTIELYLCSEWDN…
C1_2372	glycosyltransferase	MRRIFSLIYEIDIEKGGITSSMMSRSFTFAERGHKIDLVTLDYKDNYDQIEQVLKSAGRLHADVNILNIYDDYKNQHKHIKIGEVQQSYYDQNRNRFEEPYAAYHNEEKLETEYFKNGLYIKKKKWDESDNLLYVDHFNENMQMTKREFFHGGYVNKTVIFDTRSGKINQIHYTAPDGFCYLTEWYHFKTGASQGVMLFGRDEKEAVFFKNKHQFHTHWLETLCEKEKDPIIICDGVGSASKVNEMRAGLAKRFYCVHSNHLDYPYTLGSKVRTNHQYAMEHIEDYDGLIVLTNEQKEDIMKDFESNNNIFVIPHAPRRLEKLQTYEKKKNEFVMVARYHEEKGIDKVIKAMGIVKKSRPDIVLNIYGSGPGHEEYQQLIDDLKLDNVHLKGYVANPAP…
C1_2373	glycosiltransferase	MVKITAAVPTYNSEHFISRCLDSLVQQTMPNNEYEIICVDDCSQDGTVSILKKYSEQYSNITVIEREKNSGGPGEPRNQAIRAANGEYIFFIDSDDYVGIEAFERMYQFAKQHDSDIVLGKMVGVNGRSVPQAIFKETKPEADLVKSPLVYSIGPTKLFKVSLLRMHDIYFPSNIQATEDQVFVMQAYLEADKISVLADYDYYYAVQHDGEHMTFAYVAPQSYYGAMKVIIDMIRNSRLSHNRKMKFMAKFLNRHFDFSRTTDFTVTIEDEREQQTWMTELHHFVEQNIPREIDKLVHSHTRLKLHFVRHNDLKGLKQFEADKENMAQYTSVKNGHIIANYPSLISYHLAENERIVDDRNKISHYVSEFQMKDNTFTLRGSVTHTALQPEHQAMQTLYG…
C1_2376	Lipoprotein	MKKIAILMFSMLLLLSACGTAQNTSGAETNSDSQDAAAEETVTKEGTFAGLADSHTIAVTIDDKETSIQVGSDLQDKMNSISEGQKVVVKYTKDSNGALMLKDLETK
C1_2379	glycosyltransferase	MKISIVIPVYNSEDLISECLDSLVNQTMPKEDYEIICVDDKSTDSSLDILNRYKKKYDNIVVVERTVNSGGPGAPRNDAIKIAKGEYILFVDSDDYLGNEALLRWYNFSKENDSDITLGKLKGINGRGVPKSMFKETNPDVDLVDSKIVFTLGPQKLFKASLLKENQIIFPTHIKAAEDQVFTMNAYLKAKKISVSADYDYYYLVKRDGEHMSVAYVPPENFYGAMEDIISAIKASDLEEARKTKLMAVFLNRHFDFSRTKNVTIKMKTDEERAEWFKYLSSFIHAVPEEADQFVLPHIKLRLLFIRNNDLQGLTQYEREEQDIKKFCVVNNGDLIARYPSLERYPISEELLKVNYKNKLEHYLQNIEFSDHSLSIQGTIKHKLLDDETNQNQSLTGVF…
C1_2694	hypothetical protein	MNFYLHRSLESQMPISIIYMKKDGTISKRTIIVRQKSKTKIKAFCFSKQQIRTFLLDSILSCDFVRTNKQNLYSAGR
C1_2716	hypothetical protein	MWKALSQLLKKQKNQSPLDEGYIQIPEKDINQELKQVIFELESLGEVVSKKLQNKYAGVFEAQDKPNLSIKVCRDIDGDVLNDFTAERCFEKEYRSQIAINYYQPAIVCDEELDCFTMDLWYYYGGYKGTGCGTLFDLNNNDLEKEIEETLIFLLNDKQFEK
C1_2717	GXT repeat-containing Collagen-like	MNDVIVNGGFETANLTGWASANTSVINTFAHSGRYSAQFISNQPYAFLGQIVPVVSGQSLIFIVSLGRIGNNPSPQVTIQILFVNSEGEEIEGGQEIIIAVGNLPNVSFNTWNEIYRTIKIPAEAVNAVVVISKTTFGSVLIDDVSLIESAGGIGPTGATGAT
C1_2853	comQ	MSHLVKWNGRGEVVIEQICLDSVRIKEKMKEIVSQKIMNQDLERYLQNFIESKDTFEFADLALHHYLAFNGQDQKAIELLAAGIELLILSFDIYDDLEDQDNGSAVWMKIDSSIALNAVTALYTLSIQVMCQASHEPEFSQEILNFALQSIQGQHDDIVNAPQTEEACLEMIKNKSGALTALPCVMGVMLATGKYHPIVASYSYELGIISQIDNDYKGLFYLNNDFVQKKNTLAYLYLKKQFNDASAELLSLYQKPEEFVSINTKALKRKLTEAGVIQYLLVMKHLSLQKIKNEMSQLKLEEDKTEKLLSVMIK
C1_2854	comX	MQEMVGYLIKYPNVLREVMEGNACLLGVDKDQSECIIKGFKGLEIYSMMDWHY
C1_2938	hypothetical protein	MNKRAILLITIFLIIVAGSSFRYYKLNNHNDNYSPHITNLPKNRMIDTGAGITYHVLKPLKPIEFMDEDLNMKRLLYILPLDITNTSKHEITLEQLSPDGMKYLFFGGFDHYYNLMAYNLDLPEKYQFNTSIPAGKTIRGYVGLKMTKGKDVNFNYKNFDPTTSKLFVYYSLINKSNKRITYKFPLN
C1_2939	Multidrug ABC transporter protein	MTAFIECTNVYKKLKGNLVLNDINLTIKKNEFVVLKGHNGSGKTMILRAIAGLLKLTKGQIIVNNLVIGKDTDFSINTGILIEYPSFIPVYTGYQNLKFLASINKKVSDQEIRKMIEQVGLDPEDKRKVKRYSLGMKQRLGLAQALMESPSLLLLDEPTNALDKKGIQLITDLLKKEKEKGTTIVVASHDETLTENNIVDRVIHISNGRLGEDNE
C1_2940	hypothetical protein	MHSIFHLLKRDIMMRLHDCKATFLFISLAALLVYFVSFWNSYKSGQLDQHNLLNNYMNVFHSLNFFELHELYSQHKFSIPFTWICLQLFPLLIIGHFSYNDFQKSGTLLIPKLNNKLAFWLSKVFSLWFFCLIIWIVWFSFYFIFFLIFKGTITIGEIKPVLSLMLIQYSVTAVYTLVFETLTYFFSFIISLVISIVYLIISIFVHSKFFFTSLAIPGRWYFADHSSINMSYSNGSAIHLPIFIGVIALFCILCCFVGMIRIKKIDILGD
C1_2941	hypothetical protein	MGEIYILCFTYNIDNNLLTVSNFLTHVFAYIFIAYLTSFLILLTNQILVVIIEIILFLFDYLECNGILFLNGFLLNFDVLKDLLVFRVGLMFILFGVCIQIVKKQDYLRPNDQKGTY
C1_2942	ABC-2 family transporter protein	MTYFFIYRLLKSKTLYFSLIFSTLIVLYQYLDIVVFNNHTNLPYEVHKSPFLSNILQGNSVIPSTVWLMILPILATLPITSLYRFDVNSGYFMNTIIKTTKSKYFNTLIVFNFLCSFLIIIIPLSINLYLFLMTYPSIKPDGIINYMQNVVSNGSDLANIYYEHPLLYTLILILINGLYGAILSTVGLSFSFFIKKTYFVYIIPFVVNLLGITILNPDYNPQRYIINKNGFFNLQIFSLLNLVLIILGLLIFLWGKKRRVLL
C1_2943	hypothetical protein	MKFTVKKHISKMFIIFGLAVSSFGVTSAVHAAANTSDSTVHFTFRVWSPYDYTTARRKQNKSSMYMKVISSDKNSSFNVWTEADANVHSKGRDWKNVSGKKHEGEVKPGNTYLFVNTAVESYGKNVPVRFGGYSWENNAYKTNWSPDSVKPKGKYIEY
C1_3055	transcriptional regulator	MKALIVDDEHLALLHFKKMLERTNAFQSIMAYQDPVEALEHPETPAVDAVFLDIEMPGVNGIELAEAIQSMNENIQVVFITAYNEFAIKAFELNAIDYLLKPVIYKRLETTVERIKTNNMLRQNAENTEAHFSIQCFGSLQFHQTLKDVKTSIPVKWRTSKAREIYLFLLHNQGHVVSKDMLIDLFWPHYDVSKASTQLYSTIYQIRKLFSQIPFSQTIEKTDTGYILRLSGAKIDVVEWEKSLKGAPPLNTATLHLHMDIFMSYQNHYLMEHGYLWAEPEKTRLSQLWLGKAYELIDYHIHEMNDHQAMDICLQAEKIEPCDHKIMQYKLQLFNKNGKVEEAIKEYQRYKQMKDQIN
C1_3055	trascriptional regulator	MAKAFPLSAQKNQCASKGNRHILVWSSLINLILHLFVTLIFFYRLFYLPVFVE
C1_3056	cell wall anchor	MIISLAIFFFFSQIASYTLTAQAVDVTSSDSQFFDLVTVKDAKGQIVDGSKGNEPALTPGDEVTLTYEWSLKKDKKADSEQDINVEIPKSFTFDKGAEGEIKSADQVIGSYQVPAGSSTMTVKLTTASADSFDAKGTITLPAKFTADVKEDEHTAAALFQLGGGKTQQVIIPVKKEETPDAEAEEPKNDSSDTAGDQEGKDDKPAPSVSKDQKEEEQQPSDDSKSGEASKSDDSKKVSSSSQSAFKSLQTEEKQITQNILTGVTLTDENGKPYDKGNRANTNSPVKISIDWAIPDDLGKTINAGDKYEFDLPKEFIMHNDIVNLPLGAGDTTYGTFSIDTNGHVVMTFNGEVKESSNVKGTLVINTQFNEKKITGSTTQKIPFPVNADTPETTVYFKPN…
C1_3063	hypothetical protein	MIMTKKAGSDRASFFPFIAVTPNLQKIRYAGYIKQDALLEQHIYLQQMFHHMCDTMFVIG
C1_3075	hypothetical protein	MRKIKKMPEISLQPLRIPKGWTINQNSFREIDPKNLAPDDEKWLFFSQDLMQLTYSRKNYLLDLGWYPDADANGFYQLVMMQNEDWDQPIYEFQTNSHIEIVKNIEFILNKVTNNEM
C1_3281	hypothetical protein	MFHILYSVPRFFTSHIRVTGYDVKALMAEHRIRRLPILEYGQIAGIVALGDLSVEKDTGQKAKTA
C1_3386	MarR family transcriptional regulator	MNKKELLLMNFRDLFNKMAWLNKPKMEVCLKGYKPSEVHCIESIEHGNTNVTKLAESLYMTRGAISKMTKKLIEKGLIESYQKPDNKKEIHFRLTEQGKEIYKIHDKLHKEFLERDKAVFEQVTEEQFDFMINFAEKYNRHLDAEIKKHGVDIKSE
C1_3387	MFS transporter	MLKGKVKEPGLPKEILMAAWAIALGAIAPMLDSTMVNIAIDKLNKDFSTTLDTIQWSITGYVLALAIAVPVSGWLMNKFNGKKILIGAVIAFGVTSVFAGISWDVSSFILFRMLQGFSAGIITPLMSTLLVKTAGPENIGKVMAIVSTPMILGPILGPVIGGFIVQATSWHWIFFINVFIVLIAAPLMMKTLPDFEPFNKNSKLDIFGIINLSLMSAAMIYGITKAADHASFNNSETILWVGFGLALALIYIVYNRIRKNQTVLPINLFAHKNFLTSSVGLLLANIAVMGPMLILPLFFQNFRHFTAIEAALALIPQGVGMLVTRPMIGKMIDKIGAKYVVMVSLVLSLIGSIPLIFITDKTSMMWISIILFIRGTSFGGIMLPLTSDAYTGLDSKQLP…
C1_3389	hypothetical protein	MGSKNRNGKNPDRNEVAIDTTIIEHLACLEMNNLILQPPFHLVSNITWNDKGISFDGEILVYNNSELVKKNAVGEVKVQVKGTTTFKKVHKKGKIKHSVKKADIEVYYKFGVGVLYFVVTINPTTLKKQAYYRMLAPLDLKKLLLELNNNGRDSISLDFKRLEKDTLEPLCNVFINIVKKQPQHYIELSEHMNFTSYKVDIIDINNDYSDLFEKSAYVYGFTTDNIGIPIDVAQLDKIQRVNTERIRLNDEEVNITYKIIETENSHEVVIEDTLSIELPKDKKGGSFKLGKLKTLGSYMKCLQIINYFFVHEKFPFHSFELELRLDNKKKFKNIEEDIKFHQELINVCSQIGINENYVFHDKENLSSLFKGIIQVFKNNQYGLLKINNGEKLENTRIYA…
C1_3391	hypothetical protein	MCLLLFFLFIKGLLRNRHQVAKVLLSSIVGDYWGVFQTFILKIVSEKGKKRVKKWFTSLYR
C1_3392	hypothetical protein	MLGNGESDRQVGLSKKTPEYAEAKGKATKLEE
C1_3463	hypothetical protein	MGGNKRYTGSLPKFWAVRSATESGVCLPTSFLGHSPFSPFEVRNDKVFHLVSYMKR
C1_3607	hypothetical protein	MNGTNFSFFSDTLSKKYDKIHLIQSAYNKNLKYWNPNHLKLA
C1_3721	trascriptional regulator	MNNYMVFDIGGSAIKYAVINENGDFLTRGSFPSSPLDFEKFISELLQVTRKNQDKYQISGIALSSPGGVNSDTGIIGGTSALPCIHGPNIKEIIQNKSGLPVEIENDANCAALCEVWKGTAVGNNDVLFVVIGSGIGGAVVIDRKVHKGANLHSGEFGNMIMDTVDDINNISFRTWSELAAIGALVRRVAEIKGIDVSNLDGKQVFAAAEAGDRECMKAIDDFHLSLAKGIFNLQYVYDPEKIIIGGAVSSNENLIKQINKKIDIIMNSLQGAKVRPIIEACKFGNDANLLGALFHYFQCRDIDWKRTMPDTDHETYDRSPA
C1_3722	Alpha galattosidase	MPIKVNEETKEFHLFNRNISYIFRVLEKSKQLEHLYYGKKIKHRESFKHLIEREIRPSCNMFEGDHTSSLEHIKQEYPSFGTTDYRYPAHMITNDAGSHVTNFQFESYEIIQGKPLLNQLPATYVENESEAETIEITLVDHTLKSKLILSYSIYADRSVICRNSRFINTGEEAFYLNNAMSMNVDFPDDNYEMVHLAGAWAREAHMEVQKISKGIQSVYSTRGASSHVHNPFLALKRPDTTEHTGDVYGFSLVYSGNFLAQVEVDAYSVTRVMMGINPFCFKWKLNSKESFQTPECVMVFSDQGLNGMSQTFHELYRTRLVRGNWRDKDRPILINNWEATYFNFNEEKILTIAKAAKDLGIELFVLDDGWFGERHDDTSSLGDWFTNKEKLPTGIKGLS…
C1_3723	sugar ABC transporter permease	MHKSKTFLFYMFILPWLIGFFVFTAGPMVYSLYMSFTDYSGLGSANWVGFENYQKIFTEDPLFWQSLWNTLFYTVFAVPLGLIVGYLLAVLLNAKVKFMGFFRTVFYLPSLVPTVASSLLWILIFQPDFGIANAILSFFHLPTSNWLLSEAMVKPSLIIMSLWGAGGGMVIYLAGLQNVPASLYEAAELDGAGKLSKFWNITIPMTSNVIFFNLIMGLIGAFQIFTQAYVVSSGNGGPNYKSLFYVFYLYQDAFKFFKMGYASALAWILFLIILVFTLIQFKVFGKKVYYEYDE
C1_3724	L-arabinose transport permease protein AraQ	MEIAKVKTKAVRIKKESSIKKGKLFERILTYGLLVSLSIVFILPFLWLVGTSLKPENEAISFPPSLLPKVWDFANYIDVFTIVDFGQYYLNSIIVTVATVIGTVLSSTLVAYGFARIKGKGRDVWFILLLATMMLPPQVTMIPVYMIFAKLGWTNTFLPLIVPAFFGNAYFIFLLRQFFKTIPKELEESAYLDGCSTLGIWRIVLPLSTPAVITVALLSFMWTWNDFLGPLIYLNDDSKFTLALGILQFKGALLIEWGPMMAASVLIILPLIIMFFVGQKYFIEGIATTGGK
C1_3725	Sugar ABC transporter protein	MFKKKGLGVFLLTLVLALSAFLSGCSGSDTSSGDSKNGVTLRILVWNNNPEGTKLENEIFKAFEKENPGVNVEMVYAPYDKFNDKFLTMSAGGDQPDLVWIQPSAFGQLVSKNVLMDLSDKEINKDEYLPNILEMGKVDGKQYALIRDAATFQMGYNKDMFDEAGVPYPSDDWTWDDFLNAAKKLTKVEGGKTVQFGIENYYTGEILVQNGGSYISQDGKTVTVDSPETIEAIQFGSDLINKYKVQPTSAQAQGMSNLFLTGKAGMKLMGPWDWADTEKNVSFEWDVAPMPAGKAGNVSAASYLPIGIGKGTKHPEEAFELLKFLSTGKGQDIQIDTINAIPVVKRHADKITTMKNAPENAASLGTLLQEGKTVMNAPYTPDYAEIANKIQPVIDNINL…
C1_3726	hypothetical protein	MNKSTYLDSKVFWIMDLVFSLAKTSVFFWVALIKEFFIFGLVASFCTLVEMMDEVLLGNGVSIREGLRERSQKYKGYKKISLFTFCFFIYTGLFIIFPLPESVPADIGVFTKFAFVYLYLLGVVLFTYVSWNLVKLNLSVKKALFYGFYLMFKRFVRSILLFAVFLVIVLLSQMNLIFLIFIAPSLYVMCGTMILRKIYKSEVLN
C1_3727	beta glucosidase	MNNKNIIPEGFFWGGAVTSFQTEGAWNEGGKGPSIVDARPVKNNHSNWKVAVDFYHRYKEDIALFKEMGFNAYRTSISWSRVFPDGEGEPNEEGLKFYDELFDEMLTNGIQPVITLYHFDLPLALAEKYNGFASRKVVELFDKYARTVFKRFGGKVKYWLTFNEQNLVLTNPQYWGVTLADNESVEALRYQVCHNAFIAHAKAVKALHELVPNGQMAGMVTYLTTYPATCDPKDAIANMKAKELLTDFYFDVFVHGEYPSYVTSHLEQNNIMPVFEEGDAELLKDNTVDYLSLSYYQSQTVKHLPETDGHIISGVCPNPKLDTNEWEWAIDPIGLRVALKDMYARYRLPIFITENGIGVREELDENQTVEDQYRIDYLREHIEQMKLAMKEGVDVIGYL…
C1_3728	transcriptional regulator	MKTNITMRDIAEKLGVSSVTVSKALNDKEGVSADLKLKIKQVADEMGYRYNTSARAMKDGRSYNIGVTIPERFTGMTQSFYLNIYQSLSKSLEQKGYYGILHILSSNDEKTLVPPRIYSEQKVDGLIILGQVSKEYIEMMQSVNIPVVFMDFYDEKTDMDAVITDNFYGAYDLTNYLISKGHKEIGYVGNLYATSSIQDRFLGYYKSLLEHRLERNDNYILNDRNEEGKFVDIQLPDQMPTAFVCNCDQVARLLINKLVLHGYQVPEDVSVVGFDNDAYATIGFPELTTVAVDVEEMARTAVQFMYEKVNDPSKKFGRVQVKGRIIYRDSVSSPTASPQ
C1_3729	C1_3729 mannanase	MLKKGWISFTGAFVLSSSLLMPSAQAQEQIINLVDAEASTSTKQLFSYLQSISGEKVLFGQQHATDEGITVTGPGLRTGSTESEVKNSVGDYPALFGWDTLSLDGYEKPGSREQSAAENRANLIKSMKTAHELGGILTLSTHPHNFVTGGDFYDTSGRVVKNILPGGSYNARFNEWLDNIAAFANDLKDNEGKDIPVIFRPFHEQTGGWFWWGAQTTSAAEYKELYRYTVEYLRDVKGVDNFLYAFSPGASFNGDEEKYLKTYPGDDYVDVLGFDQYDNPNNPGSEGFLNTLVVDLGMLSKLADSKGKIAALTEYGLGLKTNGNLDTQWFTRVLDAIKADPYARKISYMQTWANFGLNGNLFVPYKNAPNGLGDHELLPDFINFYKDPYSAFSKDVGNI…
C1_3756	hypothetical protein	MDLPLWAYIIFAITGAAGFISLMWFSFFADKIEK
C1_3771	Lipase	MVSLDKNNIFNSKAAIFLAAMSYQTYPFFLEGKLTLPEGFKLRYTIRAFADVENPMEEVFGFIAESQDQIVIAFRGYAAYPKDLLASYDIFQVPYPYVKNGGKTSRGFTCLYQSTRNNLIRQINKLSTSKKLFVTGHNYGGALATLAALDIAANTGFNHPFLYTYGSPRIGDPVFASQFNKVVKNSIRIVNIHDSFPTFPAKKYPPPFTEEGLYYHHVKTKYPISFQLNNTPRNDAIACYFKYLSKMNPDFSEILCDKNPGFCPDPDMCTPFRGTC
C1_3772	Arylsulfotransferase (ASST)	MNHSSLYYMFNREDSILLSAMIYQSYQLFEKEPLVLPKGYSLRYTIRALAGVEDPEAEVFGFIAESQDQIIVIFRGTRTFKDNESDQDLYQVPYPFVRNAGKTHRGFTCLYQSTRNELIGELTKLYAAKRLLVAGHSLGGALAVLAAFDIAVNTRFKNPFVYTYGSPRVADPVFASRFNQTVKNSIRIFNIHDIIPTLPDQAYPPPFTKQGLFYQHVDKKVTLSFQLNSLPVRNHEIVCYFKNLSQQNPAFAKSLCDENPGFCPDTELCVPFMGGCGDKASANHSSSQEWNFVSAPTLHPMKVSINVNKPGTAPGLIFVAPYTVFGATMIGQTGALIIDQAGNPVWFRPLDSRFTQNTDFRVQSYKGEPVLTMWQGTISGTQSNDPNLPAGDPEPGAFY…
C1_3793	collagen-like protein	GANPQLFYSEIAGPVPLAINGTETSIGTLSVPTVAGQLIKLDLAISVDVTTTANSNFTFQTRIYRNGVLVDTRSVQRNISAAITSRFPIATTYVDATTVTGTTSYEIRIIFTTVSNVSGSNALNLDINAIRFP
C1_3794	glycosyltransferase	MNQHTNENSISFITCVNDDTLYDLCLRHLQSLSVPPHMKVELINIRDADSMASGYQAAMEDSDSKYKVYLHQDTFIINRSFIYDILHVFQQNDQLGMIGVIGAEEVPQSGIWWEASKKAGKVIEYRSTYNYLLFDEIDETVKAVQALDGLLLATQYDVPWRKDIFNGWHLYDTSQCFEFRKKGYIVGIPHQKEPWVLHACGNEFDTDQYSYYLKKFLEGYSET
C1_3795	methyltransferase	MEINKNSLADSMKEYELKDKEYYKGINWQLFDLIEPHAKTILEVGCAEGLFGAAVKEKTNCSYYGIESYPPAAEKATHYIDEVITGDIETLKRPFQKNTFDHIIFGDVLEHLIDPWAVLGNIKPYVKETGSILASIPNIGHISIFESLLSGKWTYIQAGLLDKTHFRFFTLEEMKKMFHETGYKIIQIEPIVFTTHYYEKMISKLAYVRSCMGIHHADLEEEARAYQYVIKAEKR
C1_3796	glycosiltransferase	MISISLCMIVKNEEAVIGRCLDSVQEIADEINIVDTGSVDKTKDIAARYTDRIFDFKWIDDFAAARNFSFQQATSDYILWLDADDVFTKKDQELLLDLKRTLDPDIDAVSMKYHLAFDEENNVTSSLRRYRLVKREKSFKWIGAVHEYLEVYGKLHHSDAAVSHLPLSHDADRNLRIYEKMASSGKDFSPRDLFYYANELCDHGKMEQAIEYYLRFLQTKQGWVEDNIRACNKLADCYHSLGLKEKELSWVLHTLVYGPPRAETCCRLGYSFLEKNDFQSAVYWYEKAIENKGAENLAFQNRACATWLPHLQLAVCYDKLGQHQLAYQHNESALQYRPHDSRMLANKKYFEDILKMQTGSGGEHHGNQ
C1_3797	polypeptide N-acetylgalactosaminyltransferase	MKTSIIVLTYNQLALTKQCLESIWKHTNNDCIEVIVIDNGSHDGTRDYLKQITSIKAIFNKTNEGFAKACNQGLEVASGDNILFLNNDTIVTNQWLEPMIKLLYQDDKIGMVGPVSNYVSGPQQVPVNYTNVEEIEDFSRLYCLQQRGRSKAVLRLVGFCLLVKKKVLDQVGGFDERFVGGSFEDDDLSLRVLQAGYQLKIALDSFVHHHGHATFTGNPDLSISQSYEENRQRFIDKWKVDVTTFFDSQPQLTALVPAEADSILHIGCGTGAAGTELLNRQSCLLYGIEKDELLQTIASPYYEQVISADVETCDLPYPESFFDVILIGDLLNCSKNPRHTIETLAVYLKPSGSLICSIPNTAYADTFFSLLCGASTYTHFITPRNVNTLFPEYLYDIKS…
C1_3798	hypothetical protein	MFFKITLIFLIHLNMIKYYIFNIGGLVLEQMISSSKVGVKILDILLRKAHLKLQVEVTLLKYVLFLLKNLRGDFYDLCPPVSFIGL
C1_3801	CPBP family intramembrane glutamic endopeptidase	MQIHLTKSGKQDNHHKWLGTVLLSWGTFVFALFFATLVGSMASQAGASKLLKQGIQAGLVTLITVPLLYILLKRMSSRPFYSIGLSGWRQAIPKAIIGAIYVIVLSGSGFAIAHLLGWIKITQFHFSVHLVTVLLLNMIIAFFYEAFPEELTFRGTVYYALNKRWNCFMALLLQPILFVLAPIIVSGLQYIAGIESSAITLDYIVLLLGFGFILQLLRIVTGSLWTSIAFHLAFLENSRFFVLQGEERFITYEEIVPGTGSLFVIFFMLLIVGTLLLIPVAITRRNTIQWRKNEKCDQDV
C1_3802	hypothetical protein	MQVLRIIFVHVLSALSAAVVYVFGIGYDGYIPYFLISV
C1_3805	hypothetical protein	MAFKTIPYTAHRLFVFIETNAKMIPIGESNSGKNTGIPCHGIDITPVKKLIIKIAEIIGIVIEKIAAAFLTFILKASLRSL
C1_3949	Flagellar biosynthetic protein	MYVYDANEVNTNIDGKIVTGYSEGTMVSCAKDEEKFSTKVSAKGDVSVATKNNPLGTITLTLSMGSPFVPYLNKMANTAQRFPIWVTGGQEKIGGTEAMVKKPADAEFSDEIGDREFEIQVFDYTVLEQ
C1_4012	integrase phage protein	MENNKRKPCRECKAAKTKYNEYEIYTEEEIKEIFMLLDEHAPLRNRVMIKFAFTGGFRRGELLAIDETDLFFDTNEVRIDESLQYTKKKGYRFKDPKSNSFRKVTMPPDVMQEAAILLREIKKNKLLLGELWRGTDKLLLFGGDMGQPQYPTSPNTWWQRFTKRHNIKPGRLHDMRPSHATMLINQIGKVPGLNIKAIFQRLGHANVQTTLNIYTHANRESDILVADAINNIFKTGTF
C1_4014	hypothetical protein	MIYFGEKGMKKIFIVGAIVAGFFVSSVGINSVSAEEIDPIGDKIGSEDGRTDVLDPVVAKDGPEDGINDQSTVQPKIKKISDDVSLFSVLGAGERDYLGSSTFKTRSKTFYSGGGDLGIQISQPYIGPGISWQYKLVEEDPVPFDDTVSRFSLSNQKGTYEVVFDVRSFVDGDNKKAELHLRN
C1_4015	hypothetical protein	MEEFDLGMVAARQNAEKIGGFSMLRLSYDRDKKTNVNNSPKRRYLRTLIFCTWEFVQLISGRFFMAKPGDAPFLYQVCTRMYRMTMKVVSFTGGAAGVYAVLRAIVTGNASGEIPLARKVFKPALHFLCLPPGEIGGPQINKSE
C1_4016	hypothetical protein	MRKFYKSKYVIEYLESIEIEGKKVKKVYYENFSTREKYKEQVRSNLGKKEIEVSIGILEDSIHINKDTNIWHTSYFALYGVILTVFFTALNNFTSGRSMAQENFILVSVLFFIFLLFALFLLFRGIYFSNVSKSYGYKRILEECLTEIETAELEKTEKKAANRELEPKALNIR
C1_4017	transcriptional regulator	MDIRSIPVEKINPAPYNPRIDLQPGDPDYERIKASIERFGNVEPLVWNERTGNLVGGHQRFKIHMENNPTELTVSVVNLDDNEEKALNIVLNKTGGDWDEYKLEQVLRELEENNFDLSFTGFSEGELESILEDLTGHAGNGGKVTDNHEINLDDYEEDQFEHTCPKCGFSFNE
C1_4018	DNA methyltransferase	MNSYRWYLSDLKNVEQNGLKVFSAFSCGGGSSMGYKLAGYNLLGNCEIDPQMMKIYRKNHNPKYSFLMDIRKFNKLDDLPEELFNLDIFDGFPPCSVFSMAGDREDAWGKEKSFREGQAKQSLDDLFFEYLNAVEKLRPKIFVAENVKGMIIGKAKGYVKLVIERAKEIGYDVQVFLLNAATMGVPQRRERVFFIGRRKDLNLPQLKLSFNERPIPYKEFRSGRGSRLKETSKLYRRWVKRKPSDSNIGDITKRTEGKESNFNTILVKNSLVPPTLASGSVFVRYDEPYYISERDIILMQSFSLDYDFMDASVQYVCGMSVPPIMMKRIAEQIKTQCFS
C1_4019	DNA metil transferase	MAKENRGLGKAALEVAVEAFGSSIGATIPLNFVNHVAERLNKINQSSENLEQLESEVARQEIISEAQAKVFQEVAIADRIMRANEVEIEEYYDTQGDGAAGVQYKESNLNIGLSGSGRRISKRVYRFKGFQETELRPEEQQSEELKSEEKEEKQQTEE*
C1_4021	hypothetical protein	MRKEGAANTLLFQNREKLPVKERDQDAAALWENITLSSHIVMEDREDGNRK
C1_4023	Phage Portal Protein	MQHMSELIETLENMKPAHLAYTLRAALNEPLQIIDTVILNNRRYRKVSELKANWQGWKKLETEIASQEKADKALSDAKAYVQENFTNQKLTVLTGTNAIQDFVPYKNKKDA
C1_4025	hypothetical protein	MFLYYQNECLGEIDGATIEGPWAYGKIKPNENMEKFKDFFRAVVDEDDPSAIEKFDDALLDDDNWFIIDDEQKKVGISLPGIYEEDNEINWRWR
C1_4028	hypothetical protein	MHDWESFVDAQVTRQEADMTGIWRGNDGGVYYIRHDDPHVWWAGFSDNGRGQHWTHVFHGMRMFDETGSEVISGNWADVPRGTNRGSGTLVVARSGDRLTKVSGGIGATTWQRIRY
C1_4029	hypothetical protein	MYYNQVPILTHWRQPAYDLTGTWRGDDGGIYYIRHLDNNKVWWVGLSDNGSGHNWTNVLEGEVSYDWSGAVELSGHWYDVPRGTNRGSGILGFSVRLGDLVKTYQSSGFSANRLRKIS
C1_4038	hypothetical protein	MYTGLRVKVTVKEEYRSMINQINRGAGWSEFSEEFPFLSNYALQTRAGLIPNGSLSYMPSSWATGEYPNETPTDGFDTKIDMDTGYWTFQCSLKNYEGEIEQFFSDVLVNIISDSEHIEYFYEEWDESKYYEFVDGTIKLKPE
C1_4048	hypothetical protein	EGFFLKKIKKVLVSSALSFTLLLPVTAPAALAASKHDFWFEFKHQVTSKTYSRGASNIKIYTHADTGGSGGTFNIELYRKQKKGKAKYLGSKKFSQNGSTTNSYGNKTKGKFYFIMKKKNNGASTGGYGDIYN
C1_4049	VanZ like protein (transmembrane protein)	MLLNSFIIPYVVYAYVLFVVYRLFAVFVQKKPRYTIEKSIYILATFVYLTGVICMTLFPIPTDPLLIHDRAAEGFQETNNLIPFNTMKDALTGSSLSVTVYQLGGNIILLFPLGCFLPLLFNRMRQAKRVIIAGFI
C1_4051	hypothetical protein	MKANFKYWSIAAVLGISLFDFMGTSKVEAAEVKASSPIETKTLSQEEIEAKKEEIASQIKIFDENNKEIHPYTTEQLKGMIRLTEEQPTDNPIKVLKKTYSSGYFDFYYNIWLGKGTYGKTFKDPSTLIVTYKGTARKFSVSAFYDDGRGGAKGRAQKVTLPGGWKGQFHMNWNLKKGKSYHIKFENEGNTDKLITINQATLWYN
C1_4054	hypothetical protein	MQLLPKRKTGYGSEQNLAFIYENMLQKDDDDIKFDFKVPEELMDTYLNYSVKDGKAIFPMDVAASKKSSTADNLIREMSFVFPHVNVEKETGSLFTDQQVKAKDKRLKNAVRDGGNKFYTPIWAELGSYDVSYTSSKVGVNKVTIELKDKLTLFAYMYGHMNSETKDQDEIMLTPINADDPFPNGTPDGWSQSDINWLKK
C1_4054	hypothetical protein	MKVTGTVGKDDVTITIYYDVPLIKTSLDKLQIYTAPAADGLPVKVYLSKTNIYKNDTKGMTTAKINVSLYDGKQLLSKKTYTAQSLPKNVNFTVPAKNLKVNANKLYTVKLEGFNENDVDVPDKAKELSTKGYTSSEDKVSVSMKDVVKNQGSVKRVVMTEVTPTTAMKSYFETMTYQGQLLPKRKTGYGSEQNLAFIYENMLQKDDDDIKFDFKVPEELMDTYLNYSVKDGKAIFPMDVAASKKSSTADNLIREMSFVFPHVNVEKETGSLFTDQQVKAKDKRLKNAVRDGGNKFYTPIWAELGSYDVSYTSSKVGVNKVTIELKDKLTLFAYMYGHMNSETKDQDEIMLTPINADDPFPNGTPDGWSQSDINWLKK
C1_4055	hypothetical protein	MEKSCFTFTTKNRVEAITKITRLISEGKLISVNSRRIKESTKRQSLQPIDDLYTGTIEYTIVSYKE
C1_4057	hypothetical protein	MGFDALSVKQKSKSGTGRKFKKMQKSLDRINRVYPVCGVTQEGYVKTKIGLKQGFFEILDVKHYDTNIFDKKDFDDVTETYWKLQQL
C1_4058	hypothetical protein	MDDSEILKILLRFQDYLSLTSIWTAPFRVIGWWVIMGLAAIVDALSGGIEEIYDLLNFFDSDQISGFIDKWMPVIFALMTLALGFLGWKIIVQKKTDYDKIITNSLFAVTLFLVLPWGMQQASDLLLAGKGMLDEDGKLSVSTKIYQNNIVDVYKIDKDAEWSKKEFKKLKKKNNIENDEDVKLLDITEPVDTGGIFHSSPLTKDGEKILDKKVSDASGEKKLEDLESFWIQDDEAYYRYSWHPWYMMFELGTIAFVLFMTMFKTAQLIMELGILKIFSVGTALTDLENGQRNKKFLEKIKNTFIVLFSIELLLQCYILFTDYIGQADISAPIKIVVLIAAAILTADGPNFIEEMFGIDAGLKSISRSLVGLFAGAKTAKMATDFTASTAKKAGKMAGK…
C1_4058	hypothetical protein	MRQTLTVSENIQAKIQWNKLTVVDGFMIIGSLAVGYFMKGLVYPYLQVPFVLFVVLATTFYLWPCPDSPNKKIYEMTLIVFRKDSRTYKAQEPVIDSEIGQED
C1_4060	virD4 component of IV secretory pathway	MGNREQFDLSKYLLEKRKQKGLSQTQVANDTGLSSAYISMLEKGERKRPTQAVIKKLATALSIPNIEMLQIMEYIASMEEDHVKEKDKDTSKQIKLFDLTGLTEASINQIQNQIDQLKSSENNSVIRFFDVTGLSEKDIERVKEEIELLKIRNEYMKLKKD
C1_4061	hypothetical protein	MRRKLAAGIVASAIILGVPGYTIFHSYQANAEEARVLDNATDAVNSLYASKKYNYLADGVSKNDIQKAQKLVSDVADSKKQKSLAEKASNAAIMLEASNAVKEDIVDGVIVDDLTKSILSVTKESVDKVKPISKDLYKDLSKDLSKAYDQIEQIDKTKKLLKDAKKDWNSYKKIEKEVNKISNQTAKKSLKKQLETLKKRIEDQESISKKAKEKLNEIEKTSQKDSDSKAANDSSQVSTNDNENATSSAASSNTSATQNKSGSSSNSSSSSGS
C1_4062	hypothetical protein	MTEKDVEEYGSSLRLFDGSTHVLIGKECLHTHTKNKRPISQCYSDIRNVKNAEGVIVGKRVSPHSSLLFTTEAFQPARKVTQVYKAPKMPRRSTQVRPRNTSGRAKKVSVLLSETGYANVHQLKQVLLDAGAKKVQTYNTSKGIAIVCHPNYLLQKIISE
C1_4064	hypothetical protein	MKKINGWIVVALLAVTTVGAAAAIQYTNNADSPGQFQVAQKGMY
C1_4065	transcriptional regulator	MLSKVKKVPSPYVGNLLNKWHDYIMQEKVHESIEKRTEIKQLLSQAEDNKDLVDYFILLDHRHSLCFDQEASMGDVVNMLSKGSHDLLINFYFELFAGDYEFFKKNYVKAISFYEKAEQKLSSIPNIEETKFAEFHYKIGVAYYEIDQHLVSVNKVTKARDIYKKSDMWNLEAIQCSLVVGINLYDMGRLDDADAYFRDALTEALDHGYDKPITKIYHNLGLVHWQKGSLELALHYFREAYSHEWLRD
C1_4066	hypothetical protein	FLGTEKNIEACITNGFEQTLKERSVEEGWTILDDLIGSIESQLDKTQSKAYCSFWTYKASANEYPETQVRFCVYEDWLEEVLNRRFTDIPDISTFTSEYTYDQTKLIFEIATENKSESGLTILKEDEGE
C1_4067	hypothetical protein	MNAAQAIQRKIKKEHVTPTKESLLKSIRESKYTTISKLLKYGDSNKVMTHIAELESQGEIIVFDDKIIAVSPRISLSLIGLLFFGTVIFGNLIA
C1_4068	hypothetical protein	MILVRLDNSVTIYKPITADSGRIISSRYKDLPAHLEAASEIKVDYPFGMKKRLRYVEKLGFRLKETLHFDDTAPYSRNRQIWSK
C1_4069	VirD4 component of type secretory pathway	MHKEFKQWKKVFADKYFLIAFTLFCYVAVTCITNFFIHLLKQIPVILSSFKNFDQSQLSSPFSSMTWKWFFEFDWSMGIVYGVVYVLASIFILRQVYRFRIAFRDINKQTKGTARWTEIKEIQETYKAVKDDDNEYEGSAGMPIVHFNDHLYVDTNSTHTLVVASTQSGKTETYSYPYLDVIMRAKEKDSVVITDIKGDMLKNTRAEFEKYGYEVMCFNLLNPYWGMAYNPLELVKQAYLKKDYSKAQMLCNTLSYSLFHNDKSHADPMWENASIALVNALILAVCDLCIKNGQPENITMYTLTVMLNELGSNPDEDGYTRLDHFFGNLPPSHPAKLQYGTIQFSQGITRSGIYTGTMAKLKN
C1_4070	hypothetical protein	MANNVDRYDVDMEKKASPYLNALGSALSEGKKRALNELNQANTFLNKIFNRKKINQLSEKVKLYNYCENQVRSSDFRSKFSKIEILAGRESQININVFGERIETALGSYFKEQGENLTPGNSLEAYDELYRTMVNSQTFSSLRGNNFTGRSEQDTSLMGFISSQNEYQNYVADYRESKPIHQIFPDQFKEGMLENESKLYINEYTKHLALVHDENRSMLKNESPDYAVIKELEGEIRSNFSKDPEYPVILLRTMAADNLNKQIATAVNMTNSFINDFSKEMKIKQVPWPTTVPEPLTYEQYNQNKAKYLEQLSKDDVLMKKNEKDLSTERELENKGTEKGKVEVQIKKPSNLKGSRKVKGLER
C1_4071	hypothetical protein	AAVKTHLSNGFSKGIAFLKKQKQYVPDRKNKREIHPPIVAQESAAMRDLEKQLKMAKIELIEEIKKEKLELDKKLAKEKKKEDKHKKALAKRRKRMAAPGLGSSKLILFAILLIIGVQVYFNVESGNSPLTVPGWVIDIGNKVSNLIASYKKL
C1_4073	hypothetical protein	MTAEIIESKNNNFWLKCAESNLASMLDEMGYTQQWVTSFQKKRLMKAIIALAVGAVVGALFSTWFMLLGPILAVFVWMLEYQRIVNAYKRHQFEKELQFNKFIRMLFPLLLERNATLYGALNKMLKRMDDGHVKTALKRFLIGLSDEPNSEAPFRLFAKEASGTDRAMLIMATLFDYQQSSNDTTIISELGQMSSKQLFEGVREIAEFKLRKFYMFPTKLTXLXG
C1_4074	hypothetical protein	MLEGSVMAIGKMYMAIFILFGIFSASAFFIQMNQGNEYKQYINYQIERNGGLTSSAMDHIEEYNKKYYESRFTIDSPMMNQKVKYGDEVNYTVKGNFKILYFDLPVQTVSIKGSALSLIR
C1_4078	hypothetical protein	MNKDGPVVKVKVTPKQLHSMIHKRQARLPLGYQVTKGAKFDAYCDQKSLLHQFVIKNFTIKNNHILVKFTS
C1_4079	hypothetical protein	MAATKAEKKDAKDLCELILASQGVSYDDWLHDQHNAVVSKHSNILKKAVKQMVSKPAVSEQHN
C1_4080	hypothetical protein	MVDNIVSMIIFVVRAIQVAAGAYAAFKLSLYAIGYMSKNQHKIEEAKGGMKNVVVGLFVVGGCEAIVKWIQQGTGFSF
C1_4081	hypothetical protein	MIRASFKGGRKFRSIIPSRKQYSIRLASSKMAELERFAEENNLNAEIILTIFDDENNSVLFRESFSVGEGISNNLLFLVSRTLDTTFKDSPQEEKDALLQMLSKAMEEEAVEQECNKKLFSVQKLGFFKGRKKKELDPKAAEAERARQAEEEARRKAAEAERARQAEEEARRKAAEAERARQAEEKARQEAAEAERARQAEEKARQEAAEAERARQAEEKARQEAAEAERARQAEEKARQEAAEAERARQAEEEARRKAAEAERARQAEEKARQEAAEAERARQAEEKARQEAAEAERARQAEEKARQEAAEAERA
C1_4083	hypothetical protein	MSLTYKIGDVAGLTVFPVPPGCFPGFRMLPMPDIDLFSFRITGATRLLSWIPDSAGFTFSCSWVSRCLASILQLPHHRRNAPAFLDSGFGRIYLQLQLSFPLPGIDPSASALSPQPRLLPWIPDSAGFTFSCS
C1_4084	hypothetical protein	MSRELANYSSSGSVVVKRSPSVSKTVSSRKVSANGKYVPSKTLRKTLSGMNSSVNSLNELLSKSKSIQGKSGLAKR
C1_4085	hypothetical protein	MAWKKKKHILVFVNPDIKKRFFELKKDFDSLYNQYVEENHRPPDSPFDPFESWIASQDGMVKRHLEAADPFVWAFLYDIYIKRYWLYEFDYAQSEKEAKQIAQMISNSLKTVVDFIPRLDELTEIEEQQSYLVEYAEHTLTMLHQRNLILNKEQQDWSNFLKQGIEFLNHSYEIIQAKDTNPVVVNHINSCYAASLYSQDGETLRLVGKAGDITAPEVFALYEEGIHVVDAFNQGERLITYREDKKTFYITEAVDSFVLCLHFLLEEDWDVKRAEAYAQEVECAIMDKHQLYFEFLNLLIGGSTNE
C1_4087	hypothetical protein	MTKNKLLNALTLFKTSAREISDLWDESDDVTFNKLNEGFPFDQDFCEVVEKIENWLITQQELLK
C1_4088	hypothetical protein	MSQNNSLMQVRKCKRKLRLIQGRRLNGLGKISKGERRNIMNKEELLWMLRLILITNSFTATILFGVFKVILIATGN
C1_4089	hypothetical protein	MLLADVECEMLKPPGSFSWSRMGAFGWTKTKKASKKKDLIMPAAAGIRFAEMRPRLSGSLSASFELPSSFTRKEMARNNAAVASGSAGGNPEAYRCMLSGILEGSEMPRNVGRRFWPAYSPGADP
C1_4090	hypothetical protein	VEERKVRSDKKTRVNPSLDANTHEKLKKLAISCDMTKTQLAAEILKMALNNESVIDWYQKKYNKDDSYRIILARINGELHYS
C1_4092	actin-like protein Alp7R	CRIESEVARWAIKKNFDLEDKDYAEQFKNYDVVFCDLGGGTDDLVLLPAGLKPPKSRDSFVSNTEAPFLAHLEKLRKEKLLEHFDSVRELEKFIYSNIGKTKMERRDGNTGQKFDLTDIIKKSLKEYTEIKIAQAENTFPAPKDKVYKYLYFGGVGEVLEESISVVTEERYGRDISESNHIVAEDARLLNLYGLEVLSRAEQVKKQANEKEAQSI
C1_4093	Collagen-binding collagen-like surface-anchored protein FneF	GATGVTGPTGATGATGVXGATGAXGXTGXTGXXGVTGEXGATGATGATGATGAXGXTGXTGETGATGAXGTTGATGSTGVTGVTGETGATGATXTTGXTGSTGSTGSTGXTGATGXTGATGVTGATGXTGPTGPTGETGATGATGVXGETGATGETXATGVTGPTGETGXTGVTGPTGSTXATGXTGXTGXTGXXGATGXTGATGVTXATGPTGXTGATXATGXTGXTXATGVTGPTGETGSTGSTGATGATGATGSTGVTGATXATGSTGATGPTGATGVTGVTGATGPTGSTGANPQLFYSEIAGPVPLAINGTETSIGTLSVPTVAGQLIKLDLAISVDVTTTANSNFTFQTRIYRNGVLVDTRSVQRNIS
C1_4095	hypothetical protein	MLKKIPANEEKTDKKIVRQKKLFIIICIVLIGAMLLYFMGGINKEKVTKNEQKESLIEGDSSEQSTSKSSIVKEEKADDKDKQEMQQTLKSFIESYYSYDYKNKDKHLKESKKYLTPEFYKELSLAEENNTKVQPFAYRKVQDISYSRFSLVNGKPHWIASVNAELLDEKRKVTGTIEVEFELDLDKRENNWTVTYFAVTGKGLKENE
C1_4096	lipoprotein	MNNGASAAKEAVKYLIKKQLQKRALLFFLCSWAGLITIVVCVVIVCAIGIISGLSGSDSGGGGGESAINIAPEVEQYRAVVEKECKANDIPDLVDLILALIMQESGGKSLDVMQASESKGLPPNSITDPHESIKVGVANFASVYKAAKAAKKN
C1_4097	hypothetical protein	MFFTSIVWHKEDLKSALESKGFLGTEKNIEACITNGFEQTLKERSVEEGWTILDDLIGSIESQLDKTQSKAYCSFWTYKASANEYPETQVRFCVYEDWLEEVLNRRFTDIPDISTFTSEYTYDQTKLIFEIATENKSESGLTILKEDEGE
C1_4098	hypothetical protein	MKYILSVLLIEWLINRALDLLSGYIATKVKSFLGRKQNKYSDYFEDSRRHRL
C1_4099	hypothetical protein	MKNIKHIKKMKNSILFSVVWRFLFLVFYPVILGAGLPLIGVNLPSETLFILSFIGCMMVCLSTATHISNLVNIREVLRLYDSIERELVGNYAIDAKVLDDMLDNTREKYRLQISFDREYDIKDLHAIQELNKDDRAGKYFDQYLNDANNVKDEILYATIPKRTAETFLYSVFNSKTVFGVTGRNYFHKWDKARLDDELLSMFQEKEEKKNTVKQ
C1_4100	hypothetical protein	MPADVGIRLAEMRPELYGSLSASFELSSSFTREEMARNNAAVASGSAGGNPEAYRCMLSGILEGSEMPRNVGRRFWPAYSPGADPQGDPN
C1_4102	hypothetical protein	MIIVKIDFGDYQLNVYLEGDYQKEQKRLGDAFEEAMYKKAIAQTKKDGWALPPLKRFFEVTE
C1_4103	hypothetical protein	MPADVGIRLAEMRPELYGSLSASFELSSSFTREEMARNNAAVASGSAGGNPEAYRCMLSGILEGSEMPRNVGRRFWPAYSPGADPQGDPN
C1_4105	hypothetical protein	MKTFRKGAKVQLLVDHDSPWGHFPKGTIGKVIWHDKEDEEMSHVEVDFYYKDTEALLREDESLSFWDVEDGPIIHEKDLKLVSSN
C1_4106	hypothetical protein	MKKAMSWHLDVSDHLTPHLNRTITLPETDFIAADLDYNTMAFNKTDNQIVFTESSTFPQHNLVIQFLPAGTSGILDVIKITAIFLSAKKTLKGERTC
C1_4108	hypothetical protein	MPDLNIKGLSKDTMNRLADKARKAGLSQQEYLRQLLDKHVVADEVEGVRSELGEVIKSVAFALEQNTKVLNEFIRVNEG
C1_4109	hypothetical protein	MSKKIKYMLASALVITLMVLFRHILFLLLVKVVFGALLIFVGIVGVYALFRLFAGLLSVALVVAGMLLIFKIVQLACA
C1_4109	hypothetical protein	MAKVKKHLTFSDPTESPYGIAYIEKEMKAKNCSKMNETIERIFAEHAEMKARLNDEDALVEKIFQRFKKTLDVIRVRAGHTDKNAQINLELWNAFLMANPLPLTVLTDQHTSESLSMAKEKVSNDIATFKQRKDEQKAKQEMQKGEK
C1_4111	hypothetical protein	MAETDPKKLELGNIHLAITEFRDGTGRKARPVLVLGSKKSIEGAFEPEVLIGYITSNNNNKNFSKFKYPIADWKAAGLDKESWVVLQERELKWMNHEKDFLKHIGLLTERDTIGVLNKFMEVRELEQSLKQEAEKSKPQPRKGKMQVTIQENPTLKRSSPSAQRRNSRER
C1_4112	hypothetical protein	MEKIKTIEQAREKMKELLADPQYNRPENYPERNADGTILLDENNELHQELR
C1_4113	hypothetical protein	MDQLSNCRLISMNGVKKNTVFNLIKHTMKSRXVAPTEGVYFGVDNDHAGHKFMDEIRQYEFSVKGEEVKFHNLIPADNHIPKEYLELYQTYGSQYGVDWKYLAAIHKAETNLGNTNEITNGYGFGKYFGAKQLPSEKPYEIQVPIAIEEAARALKANTIDGKTDLGSVLKQDVKEVDLTNQVKMQQKVQLYYDNYNDLGYLPVEEVSKDWNDVLKIRRAASKHREKTHSQKQHRSKKNMLVRG
C1_4115	Peptidoglycan DL-endopeptidase CwlO precursor	MNNGASAAKEAVKYLIKKQLQKRALLFFLCSWAGLITIVVCVVIVCAIGIISGLSGSDSGGGGGESAINIAPEVEQYRAVVEKECKANDIPDLVDLILALIMQESGGKSLDVMQASESKGLPPNSITDPHESIKVGVANFASVYKAAKAAKKNVKETALQGYNFGSGYINWAIKKSGGWTKENAADFARIHSNGRQRPNGTWMYGDQLYVEHVMRYLKPNNGENGGEVEVIKGGNKVIEKAIKEGSAYIGRSTYVMGGGRNQSDILKGIFDCSSFVHYAFNKAGLSLGNLASTTTDTLVVRGKKVKYSNIKRGDLVFFDTYKVNGHVGIYLGNGEFLNCQNSYGVSVAKMSNSYWKSHFNGVVVRITE
C1_4116	hypothetical protein	MKIKFKTVGAKYKFSTGVIAMILLFFLSSRIIFDSPFEEENTKLNTPVSINNMTVEMTDRTYFSDNHMLEIDFMITDSLQDIPPKLDAIVKEKSNKRKKYHPEIIKIRDDFYVLFVRDIPEDWTAVSIQLTDENDEDSSSIGSSKKIYSSAADTKTMDVFVKRNKDYYESKYIDLKIKNNKKLIQEEEKKQKEYAVEITQLNSRISSLKEDKEYQIGKEKEETESQISSNESKISSKEEAIKTSKEMLDELEKRNELLKKRKNNLVIED
C1_4118	hypothetical protein	MAKVKKHLTFSDPTESPYGIAYIEKEMKAKNCSKMNETIERIFAEHAEMKARLNDEDALVEKIFQRFKKTLDVIRVRAGHTDKNAQINLELWNAFLMANPLPLTVLTDQHTSESLSMAKEKVSNDIATFKQRKDEQKAKQEMQKGEK
C1_4119	hypothetical protein	MGSPGVVLVSKYVSGKSTKFSKYVNYINRDEAVRTEKFQTYNVNKLDGYNQYMGNPEKSSGIFTQHKDSLSPKEKNQLKEIFRQAQKNDSVMWQDVISFDNKWLEERGIYNSKTGWVNEGAIQNSIRKGMEVLLREEQLEQSGVWSAAIHYNTDNIHVHIALVEPNPTKEYGVFTNKKTGEVYQARRGNRKLKTLDKMKSKVANTLMDRDKELSKISQLIHDRIAPKGLKFQPRLDTYMTKMYNYIYENLPEDMRLWKYNNNALNNIRPEIDSVITMYIQKYHPEDYKELDQSLKEEMEFRKSVYGDGPKQVERYKEYRKNKYKELYTKLGNSMLKEMAEIRRSESQSKQINRSGTYAPGSVSHRQWDTKGRRLKRSDINKIKHALDKDYQSMKNMRKY…
C1_4119	hypothetical protein	MGSPGVVLVSKYVSGKSTKFSKYVNYINRDEAVRTEKFQTYNVNKLDGYNQYMGNPEKSSG
C1_4120	hypothetical protein	MIFKLDHYINEERDPDYLLFIEKDIEPSRFEDELLELITIIGCIHFRFEQLVRDDICVAGKDIVFLLEKYYGFKNVTSEYMWLEKETRLPREEWYVFNEFRVGTNQVPVFQIDVYNAREACCGPEYKNLMINMLPLDKEFDNDIEKLGAFYVGEQH
C1_4121	hypothetical protein	MAIENRNIRSLSGDEKENLLLLHSAELLENISQSKEKYRKIIQAGIAQWVKDFQSGHIKVNTVDDLKKLIELDIELQKDEDLY
C1_4121	Zinc beta-ribbon domain protein	MPRVSEDVIKQAAAVDIVGFCEANGYELVKMSDRWYQGAEHDSLMIDRKKNSFQWFSQGKNGNSIDFVRTFYGKSFREAVSMLTEKDYKHTKEVKEQPQKEFVYDIVHDNSTEQVERYLTEERGIDKGIVNALIAKGLLRQDKKKNCVFVWGNTGKRVGADLQGTITMNKDGKRTTFKQIKPNSQRNYGFNVSLGVPKKLYFFEAPIDLLSYWTMYKDQLSNCRLISMNGVKKNTVFNLIKHTMKSRGVAPTEGVYFGVDNDHAGHKFMDEIRQYEFSVKGEEVKFHNLIPADNHIPKEYLELYQTYGSQYGVDWKYLAAIHKAETNLGNTNEITNGYGFGKYFGAKQLPSEKPYEIQVPIAIEEAARALKANTIDGKTDLGSVLKQDVKEVDLTNQVK…
C1_4122	hypothetical protein	MEKIKTIEQAREKMKELLADPQYNRPENYPERNADGTILLDENNELHQELR
C1_4123	hypothetical protein	MAETDPKKLELGNIHLAITEFRDGTGRKARPVLVLGSKKSIEGAFEPEVLIGYITSNNNNKNFSKFKYPIADWKAAGLDKESWVVLQERELKWMNHEKDFLKHIGLLTERDTIGVLNKFMEVRELEQSLKQEAEKSKPQPRKGKMQVTIQENPTLKRSSPSAQRRNSRER
C1_4124	triose-phosphate isomerase	MVNKEVSISDEQLKRIGLDLLNFGLVYIRSISGAGHFPKREQAIVNDVCYRMSDALHNLPEHLIYFNRLLILDELEKLALTVSRIPKTNIVQNPTLQLIVEKIKLLSGDSCCSTQ
C1_4125	repressor of comX	MLTERQALEERLKKIDKDETAMIKEYQKQRNKIFERLREIDRVEYKNLPDLKQLASLEIHQKSKPERDIRKHVAVNILKVNSDGLSADELRSQIEKETNMQILNMTNFMKSIMEKNPSVKKPRRGYYRFEEM
C1_4126	hypothetical protein	MDVQYWEVNVSRKEAATRIAEKLNKVKFLFDAGISDTPRGKCLYIKFDDWHLEYTEKTRNGMMLFLNQLNSMIRDKSLVAGFINDLNIIDLEGKIKC
C1_4128	hypothetical protein	MREYLSFTGICIAFLMFLYVGFYWMVHETDETLTKMDKDINSLIEKAAEEARIEKEKVLKKGKKLDALVIDKYSTTDSSMDFTVTPVVIGGGIYMMSGATPGVTTENYYIKIYADEKNYDITVPKEVYDQKQVGLRIPIKLYKDKIELL
C1_4130	phage integrase	MNLVEPIRNRKDIDNMKKLLYSMNERDAVYFIIGINTAFRISDLIHLKFKDVIDEKMKPLDYFELRETKTGKHNKIAMTKGVRKAIVQYVQHRYEGNLDHYLFTGQKSKDKPITRVTAWRNIKAAADTIGLKNIGTHSLRKTFGYHQYKNGTDITLLMDMFNHSSAGITLRYIGITQDQKDQAVKSLDL
C1_4133	hypothetical protein	MNETLFNIFAGLSFIFLLLSLFKKFERVFISIGAIFLIMAFSTGGFGEALHSWLPVDQDVQNQTLTVIKTFRIHFYIILFFGILGIVISLFVRYKRNNSSVSEEE
C1_4134	hypothetical protein	MKHCIEVVEKSDIVILLINAKSGEEPELRWGNVTPTYLEFQEAWKKKKHILVFVNPDIKKRFFELKKDFDSLYNQYVEENHRPPDSPFDPFESWIASQDGMVKRHLEAADPFVWAFLYDIYIKRYWLYEFDYAQSEKEAKQIAQMISNSLKTVVDFIPRLDELTEIEEQQSYLVEYAEHTLTMLHQRNLILNKEQQDWSNFLKQGIEFLNHSYEIIQAKDTNPVVVNHINSCYAASLYSQDGETLRLVGKAGDITAPEVFALYEEGIHVVDAFNQGERLITYREDKKTFYITEAVDSFVLCLHFLLEEDWDVKR
C1_4135	toxin Cry1Ac domain D-VI-related protein	MYTIFHSYQANAEEARVLDNATDAVNSLYASKKYNYLADGVSKNDIQKAQKLVSDVADSKKQKSLAEKASNAAIMLEASNAVKEDIVDGVIVDDLTKSILSVTKESVDKVKPISKDLYKDLSKDLSKAYDQIEQIDKTKKLLKDAKKDWNSYKKIEKEVNKISNQTAKKSLKKQLETLKKRIEDQESISKKAKEKLNEIEKTSQKDSDSKAANDSSQVSTNDNENATSSAASSNTSATQNKSGSSSNSSSSSGSSNSGYSSYSNGSSKSSSNTKSYSNSSSSRSYTSKSNSGSTSHSESKKSSTGSSSAGSSNKSSSSKSSSSTSKSKQSQNNTMKNANDFVNDFNSGNYNHVGSGNNGTGNNYDVYERGQ
C1_4135	hypothetical protein	YTIFHSYQANAEEARVLDNATDAVNSLYASKKYNYLADGVSKNDIQKAQKLVSDVADSKKQKSLAEKASNAAIMLEASNAVKEDIVDGVIVDDLTKSILSVTKESVDKVKPISKDLYKDLSKDLSKAYDQIEQIDKTKKLLKDAKKDWNSYKKIEKEVNKISNQTAKKSLKKQLETLKKRIEDQESISKKAKEKLNEIEKTSQKDSDSKAANDSSQVSTNDNENATSSAASSNTSATQNKSGSSSNSSSSSGSSNSGYSSYSNGSSKSSSNTKSYSNSSSSRSYTSKSNSGSTSHSESKKSSTGSSSAGSSNKSSSSKSSSSTSKSKQSQNNTMKNANDFVNDFNSGNYNHVGSGNNGTGNNYDVYERGQ
C1_4136	hypothetical protein	MALSGVYAQIEERQSEKRYQAVSTQLGIPKAEILITPSAHDGIYTVKANNRLYSVEFDTSDKKIAHMTEERTN
C1_4137	phage protein	MKKILLILTFVILAFSALTGCSSESWDRTVKDHESSVNGLKRTATVYDQNGKVIKTYKGKFDVEVNDYGNKVKFDIDGKRVVINNAIVIVEEDK
C1_4141	VirB4 component of IV secretory pathway	MDQIEKDLNFVYATQPMGGISFKDEFFNRTGDGYVACLHVYRYPENFTPHWLKKLTSIHNTIVTVDTYTPKDIDYADKVKHSTTEMRSRMNNATNQTEYDLAHEEFQSLRELGIALNKGGEVIKQIHIRIFLHGATQSELENRVWEIQKQIDSDGFKSKVFLDENKEEWQSLFLDYETQLSLPNKRIGNDMPAEAIGLGFAYDQTSLSDPTGLYYGYTFTKGTVYWDLFHKSSKRLYYNMFVSGDMGSGKSTLLKKILRDNASKGNFIRGFDKSGEFHAVTADQGGITIDLDGSNGRINLMQIFPSVTKKIGDKIVIDESASFRQHVSKLNTCFRIQTPKANDNVLVQFDELVYGFYEKHNFWGENSRANITQLSPQEYPLLSDFQAYCEERYHAEKDP…
C1_4142	hypothetical protein	MEYLLVLILVLFPLAWGSVGGAIFEGLLNLSIKISDKRELPKKYNTSKKLIRDYLKIQKNLSLKMDAIVYRPNKDVSFTTLVDNLKDLLDVLRLEAPRFDHSNKNDLLVRNFPQAYYKVYIQLIRYDDSLKIIFDQLISLIYGDYDDPHIKEIKALRDEVTDIIVSIRREAENTIKPYRREKNELFKVNVKHAKERIEFEKQFIKEQRALNNACSIELNKI
C1_4142	hypothetical protein	MGFDALSVKQKSKSGTGRKFKKMQKSLDRINRVYPVCGVTQEGYVKTKIGLKQGFFEILDVKHYDTNIFDKKDFDDVTETYWKLQQLYSSSLKELHMNLPEDNQTQQEYLNYKIERTTNVERLKVLKAELEKLKFIEKTYKSRRTYLYVFGKTEEEVTKNIEELRPFQHFLEPQPVSLEKKIKILHGINNFI
C1_4144	hypothetical protein	MADKDGNTPLSNIAASEGVHSGQPDGAATDKDGNTPLSNMTGDNPIPGQVGGNAPDNSNTPLSPQGPTESPIPGQVGGSGPGSSNTPLSSQGPAAGPISSQIGGNTPITPGRQLSQGPINGGSVANNSTSDNGWDSLFATMPQNIGSHSSGSPMPSSPISQAPASMTPITSSSNPAISNASTVNSVTNGSNSSYSAPTPANNILPTHRASVGNVLPTYRAPVQNTGSGRFDYSPKVMSTVSNKPIGMPKHVQASAEAFKNQMTRRPTTNMTAKDVLVNKYADLAQRIHDSKSIRNSRAAYDIAKNTVTAGLKGESEK
C1_4145	immunity repressor protein	MGNREQFDLSKYLLEKRKQKGLSQTQVANDTGLSSAYISMLEKGERKRPTQAVIKKLATALSIPNIEMLQIMEYIASMEEDHVKEKDKDTSKQIKLFDLTGLTEASINQIQNQIDQLKSSENNSVIRFFDVTGLSEKDIERVKEEIELLKIRNEYMKLKKD
C1_4146	hypothetical protein	MSLTYKIGDVAGLTVFPVPPGCFPGFRMLPMPDIDLFSFRITGATRLLSWIPDSAGFTFSCSWVSRCLASILQLPHHRRNAPAFLDSGFGRIYLQLQLSFPLPGIDPSASALSPQPRLLPWIPDSAGFTFSCS
C1_4148	hypothetical protein	MKTCPYCGSPVAKENEANYYECDFCMINIKDAEEDGSRKTVPFRETADEEDLYKTTPELMTFHTYELLCLLKLIRQKRSQKYNELYKKSATGNTDSQESRNDYQFLTKKMNIVENLLLQRLGYIPDSLYDSFLKKYLDKIKNGKKTNEKMKIYSK
C1_4149	hypothetical protein	MSFELLFFSVIGVMLYLAGIGKIIGNAIRSGFNSAHNNSNIKTNIHFYVTSILLSNLVLVLYLLWTEKLPITNPESLMKGLPAAIASCIVLVVLHSITSNLAKLHYNQNINDMEEK
C1_4150	thermonuclease	MLTRKLMQALAVLVILLSGCQGVSSSHSGTTEKTIDLSDKIEVTVRRVIDGDTFIADVNGTEERIRLILVDTPETVHPTKAVQPYGKEASAFSKKTLENQSVYLEYDKEKRDKYDRLLAYVFLKDGTSFNKILLEKGYARLAVFPPNTKYEDEYKQAEKTAKNERLGIWNNY
C1_4151	hypothetical protein	MKKAMSWHLDVSDHLTPHLNRTITLPETDFIAADLDYNTMAFNKTDNQIVFTESSTFPQHNLVIQFLPAGTSGILDVIKITAIFLSAKKTLKGERTC
C1_4152	hypothetical protein	MKTFRKGAKVQLLVDHDSPWGHFPKGTIGKVIWHDKED
C1_4153	DNA primase TraC	MGKSVYEIITEKIIAQLEKGVVPWHQPWTNSCAAVNWKTQKPYRGINNFLVPPGEYASKKQILEAGGRIKKEELKNSHIIVFWLWKEFEDEETEEKKKFAKPIYYRVWDINKQCTGLKSKRKQETYNHNPIEKAEEIISNYPNCPTYTFEPGEAAYFPTLDKINCPPIQDFKVPEEYYSTLFHEMIHSTGHKSRLARTFGTFGDEKYSKEELVAEMGAAMLYGIAGIENNTIENSASYIKSWLSALKDDNRLIFHASAQAQKAIDYILGNTEEDQISTAS
C1_4153	hypothetical protein	MEYDPLIKALKEYKDSDLIIEWDSGLKIIGEPDTLFETDNGLDDDDVNFIEYYAVTFQVNDILAHPTSEESSLYNWLIQKKGSLVEISLYDDPPSAVFLTDGESIWKRDSQK
C1_4154	hypothetical protein	MPAAAGIRFAEMRPRLSGSLSASFELPSSFTRKEMARNNAAVASGSAGGNPEAYRCMLSGILEGSEMPRNVGRRFWPAYSPGADP
C1_4156	hypothetical protein	MKNIKHIKKMKNSILFSVVWRFLFLVFYPVILGAGLPLIGVNLPSETLFILSFIGCMMVCLSTATHISNLVNIREVLRLYDSIERELVGNYAIDAKVLDDMLDNTREKYRLQISFDREYDIKDLHAIQELNKDDRAGKYFDQYLNDANNVKDEILYATIPKRTAETFLYSVFNSKTVFGVTGRNYFHKWDKARLDDELLSMFQEKEEKKNTVKQ
C1_4157	Phage protein	MIKDRGLMKWATSMMLPEHNEMLKQLNLEMEKMKRPENDEQKIEAMALIINEAKQGNQLLSISYFENGHISSLTGFVRSFKYIEREMLIKTNEGHIKAVSVDDLIEVELAEGEKFYD
C1_4160	hypothetical protein	MLDQNADRMYWVIGAVLVVGALIGLAEKEFPGLLSSVFSGFTSKLKF
C1_4160	hypothetical protein	MKANFKYWSIAAVLGISLFDFMGTSKVEAAEVKASSPIETKTLSQEEIEAKKEEIASQIKIFDENNKEIHPYTTEQLKGMIRLTEEQPTDNPIKVLKKTYSSGYFDFYYNIWLGKGTYGKTFKDPSTLIVTYKGTARKFSVSAFYDDGRGGAKGRAQKVTLPGGWKGQFHMNWNLKKGKSYHIKFENEGNTDKLITINQATLWYN
C1_4161	trascriptional regulator	MLDQNADRMYWVIGAVLVVGALIGLAEKEFPGLLSSVFSGFTSKLKF
C1_4162	actin-like protein Alp7R	MNISRMNVDFGNSMYMNLIDGYFFELPTNVVEISKEAAEGKFTSIVEDPADLKDRLLVSTVIDETERYFLVGELAEPEVLGNQHIKKLHNKVESHIPYVTFLAATAYYQALKGKREDNEVTIEYFQTMLPIWLLKKLDKFSEMQKRMASKFLGTHQVKVLTLGLEKELTIKVEDAACRIESEVARWAIKKNFDLEDKDYAEQFKNYDVVFCDLGGGTDDLVLLPAGLKPPKSRDSFVSNTEAPFLAHLEKLRKEKLLEHFDSVRELEKFIYSNIGKTKMERRDGNTGQKFDLTDIIKKSLKEYTEIKIAQAENTFPAPKDKVYKYLYFGGVGEVLEESISVVTEERYGRDISESNHIVAEDARLLNLYGLEVLSRAEQVKKQANEKEAQSI
C1_4163	actin-like protein Alp7R	MGKNKRIPLFNVRTTQMSDEMYDFVLEQISTFSKGKSKGTFREYAFQLIERDMQQQKEEQQNREKDRHVHDELIAMREEMKKEFRDLRKKIDQGSIYVEHKTADPKSASETIEEGQLITEKITGTIEEEYDYDF
C1_4164	hypothetical protein	MQEIILVIMALSLFGFLSIITIRTKGEGKRYSILVLLIAIAFLGVVCCSKFS
C1_4165	hypothetical protein	MNVNTADVNLVGSMSLNEFLEIAKEEYQALTGIPEAIPFDKALLQSHSEESLEAICGTFCDFIDTVILNFMDHNQFFSENEFISYEPAMYCDSDEQGINEFDCFVESIFKRNGKYHFFRIGYVFTYKDIENEFTFQTCLTAIENSLKSQIQGCYQNDKPSTF
C1_4167	hypothetical protein	MKSLTIYEILNRYKTFEELCEALDSCFDLHDLGYVDENTQANYIKLTEIPAIDLLYMWKQAKKDKSLPPYAQPSNYENAKTTTLYTYVDELVPNENGINDHLGCAWFTVPSDWAEDRAKQHGYESLSEFQSEYIMDDTAGWLQDAIATSNVLNCGAGNPSHSKGVR
C1_4168	hypothetical protein	MYMVQTLYDLENCGIGSDVQLYTNPNTAIQHAIEAKNKHILEFHMDEEPEVYEPFVKYEIYSIIVQNDENFWSVTVKEINLY
C1_4169	hypothetical protein	MESAKNSSQEPGFITIWGRAGISFKLTNEEMHKIHADPDCFSSIMTVVLSEKRYEFDGETYFPEEAGENEVLYTDNVTSEFCC
C1_4170	hypothetical protein	MDTNEVLQLLIATNGTTATVLVGMFTLILTALKK
C1_4172	hypothetical protein	MTKNKLLNALTLFKTSAREISDLWDESDDVTFNKLNEGFPFDQDFCEVVEKIENWLITQQELLK
C1_4174	hypothetical protein	MAVKTYVKPEITKRYNELHMYKYNPDHQIQYYANKFKNDLAPLVQNEDQRDYFLNRLMEFEKFLTQRMEKSLTMIKTPSPLITGRANYPFERKQKELTRKDNYDRETTEKMTRFIQNTKKHLGSLEKPEEKAVKAYSEFRKDCIRILLIKEGKMPGYDITLFKNSLVTKLKRLFKEGHNKEELYKIFEAEGMTKVFTKRHSIYKLFQAEEKKPHYPTLTYEQCRVVADEESDRLKIIFSDDQRPDDQLKDKLKKNTFRWSPRSQAWQRKLTMNAYRAAKAIFE
C1_4175	hypothetical protein	MTKQEIALVLARYITDLELDLKLTEEEKELANCPFEVQLYQEKCKVVLDKLQLLSDIRQDLRIPDVKFWRALKMIEYENKKGVSM
C1_4177	hypothetical protein	MVILFWITILKEGFFLKKIKKVLVSSALSFTLLLPVTAPAALAASKHDFWFEFKHQVTSKTYSRGASNIKIYTHADTGGSGGTFNIELYRKQKKGKAKYLGSKKFSQNGSTTNSYGNKTKGKFYFIMKKKNNGASTGGYGDIYN
C1_4178	hypothetical protein	MKKKTTNQVEERKVRSDKKTRVNPSLDANTHEKLKKLAISCDMTKTQLAAEILKMALNNESVIDWYQKKYNKDDSYRIILARINGELHYS
C1_4180	type II/IV secretion system protein	KDPYPYEDQEITEEYILKIIQKFANAVEKEFTPKDPILDASLGNLRINAVHKAVSPYGTTMAIRVSRPKLALTKENFSDFAPDYMYEFFKAAVGAKANIAIAGETGSGKTEFQKFLLSFIPFGEKIIWIEDTREGHLKELFGDTKDIHSWLTSPAVTITDFVKTALRNNPKWICVAETRGMEAYEMLQAVLSSHSIITTLHANDAKTIPRRFINMMKMGYQLDEKSTLGDIYEHFHLGVHLKATELNGKTVRYLSEVAEYNADGSVTMIFKQEYIDGRFVQTVGEISQKLKDRMLEHHIKYSGLTVRGE
C1_4181	hypothetical protein	QILTNSDKTMLKALETVSDRAKGEFKEDLLQLRGALQGASTEEIHAAFKEFGEKYKHDAIFDLYIEQLTTATIEGRTNIETIKDIKSLHNELKQEQDKFLQKKKRATYEFRFISIISLVLIAAVTFSFGWTQWVNIYAHQLPGWISSSIYLTLLGLFFRSYLKRLGDDNLMEVKL
C1_4181	hypothetical protein	MKKKVYSLDELNAYKVAYGKPIERKELLMSLIKPFAVVFVFSYALFYYWWLSLILGVFAMFYGYRVMMPQSIKRVYEANAFQERHNFVNNLTQILTNSDKTMLKALETVSDRAKGEFKEDLLQLRGALQGASTEEIHAAFKEFGEKYKHDAIFDLYIEQLTTATIEGRTNIETIKDIKSLHNELKQEQDKFLQKKKRATYEFRFISIISLVLIAAVTFSFGWTQWVNIYAHQLPGWISSSIYLTLLGLFFRSYLKRLGDDNLMEVKL
C1_4184	hypothetical protein	MGYQDKGIDVRFLIFLLNVGYIVLGIDSVQYYSKASLIMFCVLVACNLSMLFFYGVYLREQRRDDLCIVKKELSRHLKKDVDEIEFENHHKIGHRLYGIEADGVLYRVLVKEKAEIVKGN
C1_4185	hypothetical protein	MKGSITTLGLVYIGLFLLMVIISYHTEAYRHNSIISTMTESGQIASINSIDKSSRVEDGRVEVTEESFKKKFKTLFEQNSNIKLSGTKYNFDFLKTADGGIKAVRVKITDDRNAKYQVTFVSNIVS
C1_4186	sugar ABC transporter permease	MISPDTIKAIYTDIREKNPEIVLEAFTSKEAREVMWRLVAEDNATVLDTDKKVDYVMQEMVGLGVIETIIKQHDTVTDITFNANQLIVRRSDLKDPYPYEDQEITEEYILKII
C1_4187	signal recognition particle-docking protein FtsY	AEAERARQAEEKARQEAAEAERARQAEEKARQEAAEAERARQAEEKARQEAAEAERARQAEEKARQEAAEAERARQAEEEARRKAAEAERARQAEEKARQEAAEAERVRQAEEIVEENKKGKPAAAVKTHLSNGFSKGIAFLKKQKQYVPDRKNKREIHPPIVAQESAAMRDLEKQLKMAKIELIEEIKKEKLELDKKLAKEKKKEDKHKKALAKRRKRMAAPGLGSSKLILFAILLIIGVQVYFNVESGNSPLTVPGWVIDIGNKVSNLIASYKKL
C1_4188	hypothetical protein	MANNVDRYDVDMEKKASPYLNALGSALSEGKKRALNELNQANTFLNKIFNRKKINQLSEKVKLYNYCENQVRSSDFRSKF
C1_4188	hypothetical protein	RLNGLGKISKGERRNIMNKEELLWMLRLILITNSFTATILFGVFKVILIATGN

## Sheet: Table S3
Table S3. Genes coding for receptors involved in germination found in C1 and percentage of identity with proteins encoded by the reference strain B. subtilis 168.
	Gene name	Locus Tag of	Target Protein	Protein identity
		B. subtilis 168		(%)
	gerKA	BSU_03700	C1_0215	99.02
	gerKC	BSU_03690	C1_0214	98.69
	gerKB	BSU_03720	C1_0213	97.15
	gerKD	BSU_03690	C1_0216	96.83
ASN
	gerBA	BSU_35800	C1_2355	97.93
	gerBB	BSU_35810	C1_2354	95.64
	gerBC	BSU_35820	-	-
	gerAA	BSU_33050	C1_2635	98.83
ALA	gerAB	BSU_33060	C1_2634	95.54
	gerAC	BSU_33070	C1_2633	97.86
